# Supplementary material for: Concordant and Heterogeneity of Single-Cell Transcriptome in Cardiac Development of Human and Mouse
Source: Front Genet. 2022 Jun 27;13:892766. doi: 10.3389/fgene.2022.892766 (PMC9271823; doi:10.3389/fgene.2022.892766)
Supplement: Supplementary file 1 [file Table1.XLS]

## Sheet: Human-DEG
gene_short_name	p_val	avg_log2FC	pct.1	pct.2	p_val_adj	cluster	gene
COL1A1	0	4.02375	0.995	0.892	0	FB	COL1A1
DCN	0	3.80245	0.971	0.774	0	FB	DCN
COL1A2	0	3.39665	0.999	0.911	0	FB	COL1A2
PTN	0	3.3076	0.942	0.669	0	FB	PTN
FBLN1	0	3.18891	0.976	0.616	0	FB	FBLN1
PCOLCE	0	2.92088	0.934	0.512	0	FB	PCOLCE
SPARC	0	2.81396	1	0.939	0	FB	SPARC
COL5A1	0	2.61746	0.965	0.695	0	FB	COL5A1
COL3A1	0	2.59199	1	0.965	0	FB	COL3A1
COL6A1	0	2.39887	0.97	0.745	0	FB	COL6A1
LGALS1	0	2.32131	0.996	0.932	0	FB	LGALS1
MMP2	0	2.23337	0.968	0.678	0	FB	MMP2
MFAP4	0	2.15946	0.879	0.374	0	FB	MFAP4
LTBP4	0	2.14854	0.945	0.573	0	FB	LTBP4
FBN1	0	2.1231	0.939	0.564	0	FB	FBN1
COL5A2	0	2.06769	0.958	0.591	0	FB	COL5A2
COL6A2	0	2.06396	0.964	0.647	0	FB	COL6A2
FSTL1	0	1.97489	0.99	0.889	0	FB	FSTL1
PDGFRA	1.50639e-305	1.69012	0.816	0.289	3.63838e-301	FB	PDGFRA
OLFML3	2.09004e-305	1.78713	0.942	0.552	5.04807e-301	FB	OLFML3
COL6A3	2.23917e-304	2.28701	0.93	0.565	5.40826e-300	FB	COL6A3
PLAC9	8.9926e-288	2.21507	0.967	0.766	2.17198e-283	FB	PLAC9
MFAP2	6.21846e-284	1.78587	0.888	0.468	1.50194e-279	FB	MFAP2
SERPINE2	2.57284e-281	2.02502	0.878	0.449	6.21417e-277	FB	SERPINE2
LRRC17	1.19312e-276	1.79979	0.794	0.301	2.88173e-272	FB	LRRC17
TGFBI	2.01019e-271	1.95786	0.892	0.475	4.85521e-267	FB	TGFBI
MGP	2.38825e-270	2.61316	0.964	0.812	5.76834e-266	FB	MGP
FBLN5	1.84793e-268	1.70317	0.774	0.281	4.4633e-264	FB	FBLN5
VCAN	2.59744e-265	1.87315	0.937	0.575	6.27359e-261	FB	VCAN
SERPING1	8.88839e-258	1.68428	0.895	0.508	2.14681e-253	FB	SERPING1
ELN	3.24974e-257	2.50304	0.909	0.596	7.84909e-253	FB	ELN
SERPINF1	2.23555e-255	2.2442	0.764	0.302	5.39953e-251	FB	SERPINF1
BGN	1.42215e-254	2.33601	0.872	0.487	3.43491e-250	FB	BGN
SRPX	7.48066e-253	1.91569	0.923	0.641	1.8068e-248	FB	SRPX
MATN2	1.12284e-252	1.93702	0.868	0.494	2.71199e-248	FB	MATN2
ID3	3.21909e-249	1.79819	0.988	0.859	7.77508e-245	FB	ID3
FBLN2	2.31001e-246	1.65072	0.915	0.566	5.57937e-242	FB	FBLN2
MYL4	6.65727e-246	-3.52619	0.608	0.914	1.60793e-241	FB	MYL4
MYL7	1.07595e-245	-3.83512	0.722	0.955	2.59874e-241	FB	MYL7
GLT8D2	5.25157e-243	1.20306	0.705	0.215	1.26841e-238	FB	GLT8D2
RRBP1	5.31268e-242	1.725	0.907	0.521	1.28317e-237	FB	RRBP1
COL14A1	4.68223e-238	2.07404	0.828	0.4	1.1309e-233	FB	COL14A1
SPARCL1	3.59035e-237	1.42586	0.915	0.641	8.67177e-233	FB	SPARCL1
LAPTM4A	3.7732e-234	1.24965	0.984	0.863	9.1134e-230	FB	LAPTM4A
VIM	1.81135e-233	1.24488	0.998	0.97	4.37494e-229	FB	VIM
C1R	2.00221e-233	1.80396	0.741	0.276	4.83595e-229	FB	C1R
TNNT2	7.36687e-233	-3.41459	0.657	0.929	1.77932e-228	FB	TNNT2
IGFBP7	1.74105e-229	1.75091	0.834	0.388	4.20515e-225	FB	IGFBP7
FN1	1.52476e-227	1.02437	0.994	0.926	3.68276e-223	FB	FN1
ACTC1	6.9957e-227	-3.59598	0.655	0.932	1.68967e-222	FB	ACTC1
PXDN	2.52851e-226	1.52353	0.925	0.61	6.1071e-222	FB	PXDN
CSRP3	2.18177e-225	-3.18373	0.532	0.889	5.26964e-221	FB	CSRP3
COL12A1	5.79312e-225	1.86786	0.809	0.398	1.39921e-220	FB	COL12A1
FILIP1L	6.61332e-225	1.77719	0.788	0.333	1.59731e-220	FB	FILIP1L
TNNI1	6.28294e-223	-3.21209	0.602	0.906	1.51752e-218	FB	TNNI1
C7	8.16213e-223	2.42277	0.926	0.659	1.9714e-218	FB	C7
COL6A6	2.92879e-222	1.46443	0.762	0.319	7.0739e-218	FB	COL6A6
ASPN	1.98481e-221	2.25424	0.845	0.46	4.7939e-217	FB	ASPN
MEG3	2.68276e-220	1.63676	0.927	0.638	6.47967e-216	FB	MEG3
LOX	1.77884e-219	1.30014	0.705	0.246	4.29643e-215	FB	LOX
EPB41L2	2.51681e-217	1.50251	0.874	0.485	6.07884e-213	FB	EPB41L2
IGF1	2.64536e-217	1.88421	0.69	0.222	6.38934e-213	FB	IGF1
TNNC1	2.50352e-216	-3.39053	0.701	0.931	6.04674e-212	FB	TNNC1
TUBA1A	8.54613e-216	1.45734	0.984	0.914	2.06415e-211	FB	TUBA1A
SPON2	2.92572e-215	1.90682	0.755	0.35	7.0665e-211	FB	SPON2
ISLR	1.27784e-214	1.55046	0.727	0.293	3.08638e-210	FB	ISLR
CST3	2.54506e-212	1.054	0.977	0.822	6.14709e-208	FB	CST3
THBS2	1.65208e-211	1.53945	0.701	0.265	3.99027e-207	FB	THBS2
MRC2	1.10793e-208	1.45273	0.829	0.433	2.67599e-204	FB	MRC2
TIMP1	4.16675e-206	1.34313	0.993	0.847	1.0064e-201	FB	TIMP1
NPPA	2.37099e-205	-4.0762	0.476	0.863	5.72666e-201	FB	NPPA
S100A11	6.03235e-205	1.23918	0.991	0.836	1.45699e-200	FB	S100A11
MYOZ2	1.67883e-204	-2.44604	0.385	0.8	4.05487e-200	FB	MYOZ2
CNN3	3.08781e-204	1.16692	0.969	0.826	7.45799e-200	FB	CNN3
ALDOA	5.89928e-204	-1.82033	0.97	0.986	1.42485e-199	FB	ALDOA
PGAM2	3.26497e-202	-2.73295	0.381	0.799	7.88589e-198	FB	PGAM2
ADAMTS2	9.34754e-201	1.35165	0.649	0.212	2.25771e-196	FB	ADAMTS2
TCF21	1.45262e-200	2.45137	0.812	0.496	3.50851e-196	FB	TCF21
SMPX	3.5987e-200	-2.42015	0.345	0.78	8.69194e-196	FB	SMPX
FHL1	4.69527e-200	1.35726	0.944	0.769	1.13405e-195	FB	FHL1
CKM	1.21038e-199	-2.64436	0.403	0.815	2.92342e-195	FB	CKM
NUPR1	7.98991e-199	1.47429	0.738	0.314	1.9298e-194	FB	NUPR1
THY1	1.15711e-198	1.59017	0.812	0.433	2.79477e-194	FB	THY1
ANGPTL2	1.18805e-198	1.19886	0.641	0.195	2.86949e-194	FB	ANGPTL2
PRELP	3.99819e-198	1.41055	0.627	0.195	9.65684e-194	FB	PRELP
ITM2A	4.37084e-198	2.13288	0.89	0.599	1.05569e-193	FB	ITM2A
HSPB7	6.47211e-198	-2.24591	0.408	0.811	1.56321e-193	FB	HSPB7
TNNI3	1.84036e-197	-2.88969	0.528	0.88	4.44501e-193	FB	TNNI3
SELM	6.78974e-197	1.50099	0.783	0.404	1.63993e-192	FB	SELM
SGCE	4.41866e-193	1.17401	0.801	0.419	1.06724e-188	FB	SGCE
PLN	1.26549e-192	-2.69215	0.521	0.863	3.05653e-188	FB	PLN
NFIA	1.06937e-190	1.1743	0.907	0.578	2.58285e-186	FB	NFIA
FITM1	1.64023e-190	-2.1819	0.294	0.743	3.96165e-186	FB	FITM1
SCRG1	4.75632e-190	1.62112	0.617	0.204	1.14879e-185	FB	SCRG1
LAMB1	3.71818e-189	1.49908	0.923	0.69	8.98052e-185	FB	LAMB1
GPC3	2.91668e-188	2.06888	0.806	0.494	7.04465e-184	FB	GPC3
LRP1	4.80826e-187	1.17697	0.785	0.384	1.16134e-182	FB	LRP1
NEBL	2.93483e-186	-2.32231	0.367	0.785	7.08849e-182	FB	NEBL
MXRA5	2.74883e-184	1.34133	0.624	0.198	6.63925e-180	FB	MXRA5
OGN	1.61475e-183	2.72897	0.79	0.485	3.9001e-179	FB	OGN
DPT	3.05638e-183	2.66902	0.707	0.332	7.38207e-179	FB	DPT
ANXA1	1.73713e-180	0.89842	0.96	0.719	4.19569e-176	FB	ANXA1
GAPDH	3.88124e-179	-1.69403	0.993	0.997	9.37437e-175	FB	GAPDH
TIMP2	4.89518e-177	1.26815	0.888	0.597	1.18233e-172	FB	TIMP2
SOX9	6.50847e-177	0.713123	0.506	0.112	1.57199e-172	FB	SOX9
LDB3	1.42924e-176	-1.81742	0.356	0.768	3.45204e-172	FB	LDB3
RCN3	8.10351e-176	1.42792	0.756	0.396	1.95724e-171	FB	RCN3
LIMA1	8.60964e-176	1.10083	0.76	0.34	2.07949e-171	FB	LIMA1
ANKRD1	2.28883e-175	-2.91505	0.399	0.798	5.52822e-171	FB	ANKRD1
ITM2B	6.41564e-175	0.917365	0.993	0.927	1.54957e-170	FB	ITM2B
FKBP7	3.69406e-174	1.05771	0.778	0.398	8.92226e-170	FB	FKBP7
CYBRD1	1.3949e-173	0.980909	0.722	0.314	3.36911e-169	FB	CYBRD1
SLC25A4	5.19969e-172	-2.531	0.705	0.899	1.25588e-167	FB	SLC25A4
MYH10	3.05491e-171	1.26156	0.895	0.648	7.37852e-167	FB	MYH10
RCN1	4.89754e-171	1.09699	0.902	0.632	1.1829e-166	FB	RCN1
NKX2-5	1.71604e-170	-1.87081	0.313	0.73	4.14476e-166	FB	NKX2-5
NRK	4.62546e-170	1.27809	0.557	0.165	1.11719e-165	FB	NRK
DPYSL3	1.04625e-169	1.17734	0.803	0.459	2.52701e-165	FB	DPYSL3
ACTG1	2.33187e-169	1.008	0.996	0.972	5.63216e-165	FB	ACTG1
IL32	3.88208e-169	1.20113	0.851	0.527	9.37639e-165	FB	IL32
TPM1	3.23308e-168	-2.74024	0.941	0.986	7.80887e-164	FB	TPM1
HSPB3	2.28071e-167	-1.9309	0.357	0.752	5.5086e-163	FB	HSPB3
ID2	6.32091e-167	1.66108	0.972	0.898	1.52669e-162	FB	ID2
TTN	7.56702e-167	-3.22095	0.648	0.915	1.82766e-162	FB	TTN
MYBPC3	7.72534e-167	-1.8663	0.395	0.788	1.8659e-162	FB	MYBPC3
MXRA8	9.57327e-167	0.88993	0.647	0.248	2.31223e-162	FB	MXRA8
ANTXR1	1.52032e-165	1.00502	0.7	0.308	3.67202e-161	FB	ANTXR1
CCDC80	2.02848e-164	1.40758	0.847	0.522	4.89938e-160	FB	CCDC80
SDC2	5.68973e-163	1.09138	0.776	0.42	1.37424e-158	FB	SDC2
ENO3	5.59694e-162	-1.98795	0.313	0.724	1.35183e-157	FB	ENO3
ANXA5	6.09921e-162	1.02981	0.969	0.893	1.47314e-157	FB	ANXA5
2022-09-11	7.31865e-162	1.41721	0.826	0.521	1.76767e-157	FB	2022-09-11
FABP3	7.76068e-162	-2.40317	0.564	0.842	1.87444e-157	FB	FABP3
PDLIM3	1.32914e-160	1.45523	0.883	0.675	3.21026e-156	FB	PDLIM3
ACTN2	2.24363e-160	-1.9494	0.429	0.779	5.41904e-156	FB	ACTN2
C1QTNF2	2.29112e-159	0.867668	0.508	0.128	5.53375e-155	FB	C1QTNF2
MEST	9.71738e-158	1.28241	0.844	0.507	2.34704e-153	FB	MEST
C1S	3.20747e-156	1.184	0.597	0.206	7.747e-152	FB	C1S
DPYSL2	3.99174e-156	0.812101	0.873	0.531	9.64124e-152	FB	DPYSL2
LAMC1	1.10607e-154	1.58107	0.885	0.68	2.67149e-150	FB	LAMC1
MAGED2	6.73866e-154	0.955778	0.974	0.872	1.62759e-149	FB	MAGED2
SOX4	1.04161e-153	1.25879	0.955	0.775	2.51581e-149	FB	SOX4
SSR2	1.8429e-153	1.0143	0.941	0.764	4.45116e-149	FB	SSR2
FGF12	2.41563e-152	-1.68998	0.335	0.727	5.83448e-148	FB	FGF12
ID4	3.96442e-152	1.08789	0.715	0.362	9.57527e-148	FB	ID4
SPRY1	5.35578e-152	1.58407	0.765	0.401	1.29358e-147	FB	SPRY1
TRIM55	8.80649e-152	-1.49017	0.145	0.586	2.12703e-147	FB	TRIM55
PRDX4	1.34115e-151	1.13364	0.938	0.785	3.23928e-147	FB	PRDX4
TPM4	1.44083e-151	1.01982	0.976	0.85	3.48005e-147	FB	TPM4
H3F3B	2.58613e-150	0.880716	0.996	0.977	6.24628e-146	FB	H3F3B
IL11RA	4.15429e-150	0.964116	0.732	0.374	1.00339e-145	FB	IL11RA
BICC1	1.01685e-149	0.648364	0.647	0.251	2.456e-145	FB	BICC1
COX7B	8.74358e-149	-1.5855	0.948	0.973	2.11184e-144	FB	COX7B
SPON1	1.10961e-148	0.844952	0.652	0.265	2.68003e-144	FB	SPON1
MB	1.16882e-148	-2.44474	0.454	0.817	2.82305e-144	FB	MB
SERPINH1	1.49382e-148	0.994773	0.94	0.768	3.60803e-144	FB	SERPINH1
SYNPO2L	2.24867e-148	-1.39788	0.236	0.652	5.43122e-144	FB	SYNPO2L
NFIB	2.0359e-145	1.00613	0.943	0.756	4.9173e-141	FB	NFIB
TCEAL7	3.25295e-145	1.0579	0.714	0.368	7.85686e-141	FB	TCEAL7
DNM3OS	3.64447e-144	0.644056	0.563	0.176	8.80248e-140	FB	DNM3OS
POSTN	6.84867e-144	1.01712	0.943	0.795	1.65416e-139	FB	POSTN
FRZB	1.3889e-143	1.20865	0.572	0.214	3.35462e-139	FB	FRZB
SYNPO2	5.70192e-143	1.12767	0.584	0.215	1.37718e-138	FB	SYNPO2
THBS1	4.42501e-142	0.885717	0.706	0.344	1.06877e-137	FB	THBS1
COX5A	6.81713e-142	-1.75169	0.849	0.951	1.64654e-137	FB	COX5A
LUM	1.28408e-141	3.16688	0.824	0.635	3.10143e-137	FB	LUM
SH3BGR	2.42996e-141	-1.76445	0.448	0.77	5.86908e-137	FB	SH3BGR
COL15A1	9.80878e-140	1.34818	0.707	0.36	2.36911e-135	FB	COL15A1
TNFAIP6	2.17232e-139	0.773532	0.457	0.111	5.2468e-135	FB	TNFAIP6
FNDC1	2.93139e-138	1.32982	0.585	0.227	7.08019e-134	FB	FNDC1
SNAI2	3.11439e-138	1.09346	0.632	0.295	7.52218e-134	FB	SNAI2
PAMR1	4.67505e-138	0.798094	0.485	0.136	1.12916e-133	FB	PAMR1
PDLIM5	8.47744e-138	-1.36372	0.56	0.836	2.04756e-133	FB	PDLIM5
EFEMP2	1.55206e-137	0.950377	0.884	0.651	3.74868e-133	FB	EFEMP2
ECM1	1.60029e-137	1.12186	0.548	0.184	3.86518e-133	FB	ECM1
FIBIN	1.83325e-137	0.886271	0.47	0.127	4.42786e-133	FB	FIBIN
TAGLN2	1.19652e-136	0.942948	0.924	0.718	2.88996e-132	FB	TAGLN2
TCF4	6.33659e-136	1.04143	0.786	0.439	1.53048e-131	FB	TCF4
ARF4	4.26336e-135	1.00817	0.94	0.79	1.02973e-130	FB	ARF4
PCDH18	4.9873e-134	0.90734	0.52	0.175	1.20458e-129	FB	PCDH18
LOC645166	7.48445e-134	0.62766	0.569	0.204	1.80772e-129	FB	LOC645166
MYL3	8.77091e-134	-3.28833	0.548	0.818	2.11844e-129	FB	MYL3
TTC3	1.10849e-133	1.03658	0.923	0.772	2.67733e-129	FB	TTC3
ANXA2	1.26545e-133	0.849074	0.987	0.905	3.05645e-129	FB	ANXA2
CTSK	5.98842e-133	1.22677	0.577	0.229	1.44638e-128	FB	CTSK
SFRP4	7.27997e-133	1.1393	0.488	0.149	1.75833e-128	FB	SFRP4
COX6A2	8.63332e-132	-2.16536	0.38	0.734	2.08521e-127	FB	COX6A2
GPM6B	1.15123e-131	0.895204	0.556	0.209	2.78057e-127	FB	GPM6B
MSC	1.56179e-131	0.811718	0.375	0.07	3.7722e-127	FB	MSC
ID1	4.6181e-131	1.13429	0.924	0.753	1.11541e-126	FB	ID1
MDH1	4.62662e-130	-1.98657	0.827	0.93	1.11747e-125	FB	MDH1
ANGPTL1	7.41699e-130	0.911537	0.391	0.081	1.79143e-125	FB	ANGPTL1
FMOD	5.94244e-129	1.12366	0.641	0.278	1.43528e-124	FB	FMOD
OLFML1	7.23159e-129	0.780706	0.603	0.254	1.74665e-124	FB	OLFML1
COX6B1	8.23031e-129	-1.38666	0.972	0.98	1.98787e-124	FB	COX6B1
RBMS3	1.31214e-128	0.784382	0.754	0.394	3.1692e-124	FB	RBMS3
GNG2	5.47953e-128	0.854511	0.611	0.254	1.32347e-123	FB	GNG2
DES	1.56094e-127	-1.75714	0.391	0.742	3.77013e-123	FB	DES
CPQ	1.7263e-127	0.837772	0.665	0.313	4.16954e-123	FB	CPQ
MYL9	2.5459e-127	-2.13224	0.869	0.919	6.14912e-123	FB	MYL9
CALU	1.2923e-126	0.841501	0.952	0.794	3.12128e-122	FB	CALU
PLAGL1	1.98905e-126	1.00969	0.652	0.319	4.80415e-122	FB	PLAGL1
P3H1	4.03145e-126	0.692244	0.709	0.365	9.73716e-122	FB	P3H1
MARCKS	2.25598e-125	0.921852	0.936	0.737	5.44888e-121	FB	MARCKS
RBM24	2.35477e-125	-1.12817	0.286	0.666	5.68748e-121	FB	RBM24
FAM114A1	8.53954e-125	0.998102	0.759	0.454	2.06255e-120	FB	FAM114A1
AKAP12	5.20599e-124	1.49156	0.81	0.559	1.2574e-119	FB	AKAP12
DSEL	1.13505e-123	0.787237	0.557	0.216	2.74148e-119	FB	DSEL
CTGF	2.7525e-123	1.26195	0.876	0.621	6.64811e-119	FB	CTGF
FREM1	3.2938e-123	0.898897	0.635	0.299	7.95553e-119	FB	FREM1
LTBP3	4.22166e-123	0.959304	0.714	0.388	1.01966e-118	FB	LTBP3
UNC45B	5.18672e-123	-0.846111	0.162	0.555	1.25275e-118	FB	UNC45B
CYCS	5.61838e-123	-1.36651	0.853	0.932	1.35701e-118	FB	CYCS
2022-09-07	1.03987e-122	0.972718	0.966	0.884	2.5116e-118	FB	2022-09-07
RGS4	2.84205e-122	0.75604	0.424	0.109	6.86441e-118	FB	RGS4
CHPF	1.27641e-121	0.862444	0.678	0.351	3.08291e-117	FB	CHPF
APOBEC2	1.79063e-121	-1.13709	0.171	0.561	4.32491e-117	FB	APOBEC2
LINC00881	1.46629e-120	-1.2762	0.254	0.635	3.54154e-116	FB	LINC00881
MDK	1.49878e-120	1.10348	0.994	0.961	3.62e-116	FB	MDK
COX5B	8.31427e-120	-1.29651	0.952	0.975	2.00815e-115	FB	COX5B
CDO1	9.75938e-120	1.03106	0.553	0.232	2.35718e-115	FB	CDO1
WBP5	1.21557e-119	0.853478	0.973	0.853	2.93596e-115	FB	WBP5
NOV	7.1647e-119	1.25308	0.526	0.201	1.73049e-114	FB	NOV
TECRL	2.40518e-118	-1.51692	0.232	0.615	5.80924e-114	FB	TECRL
SORBS2	2.87883e-118	-1.55045	0.437	0.746	6.95324e-114	FB	SORBS2
MYH6	4.17043e-118	-3.02332	0.312	0.672	1.00728e-113	FB	MYH6
MYOM1	5.96084e-118	-1.23069	0.242	0.625	1.43972e-113	FB	MYOM1
NMRK2	8.19397e-115	-1.09146	0.206	0.59	1.97909e-110	FB	NMRK2
MMP19	1.27339e-114	0.559153	0.387	0.09	3.07562e-110	FB	MMP19
LHFP	1.99702e-114	1.18763	0.827	0.598	4.82341e-110	FB	LHFP
TCAP	2.09516e-114	-1.18746	0.192	0.574	5.06043e-110	FB	TCAP
LPAR1	2.69383e-114	0.549347	0.392	0.096	6.5064e-110	FB	LPAR1
CD63	2.84693e-114	0.793977	0.989	0.956	6.87619e-110	FB	CD63
TMEM119	5.63337e-114	0.670975	0.394	0.099	1.36063e-109	FB	TMEM119
SEC31A	7.52358e-114	0.849849	0.853	0.624	1.81717e-109	FB	SEC31A
P4HB	4.16933e-113	0.800022	0.949	0.809	1.00702e-108	FB	P4HB
S1PR2	4.52888e-113	0.57623	0.544	0.213	1.09386e-108	FB	S1PR2
PLP1	4.58508e-113	0.724196	0.431	0.126	1.10743e-108	FB	PLP1
UQCR11	6.17756e-113	-0.970571	0.981	0.987	1.49207e-108	FB	UQCR11
ZEB2	9.49617e-113	0.778491	0.789	0.471	2.29361e-108	FB	ZEB2
LOC654342	3.80085e-112	0.631024	0.676	0.325	9.1802e-108	FB	LOC654342
ACTB	5.34227e-112	0.653174	0.999	0.99	1.29032e-107	FB	ACTB
S100A6	3.97441e-111	1.31041	0.916	0.791	9.59939e-107	FB	S100A6
ABCA8	5.71649e-111	1.03521	0.683	0.379	1.3807e-106	FB	ABCA8
SMYD1	6.95707e-111	-1.10295	0.23	0.587	1.68034e-106	FB	SMYD1
POPDC2	1.74367e-110	-1.02433	0.206	0.576	4.2115e-106	FB	POPDC2
PPAP2B	9.65954e-110	1.0003	0.802	0.543	2.33307e-105	FB	PPAP2B
COX8A	1.05133e-109	-1.25309	0.946	0.961	2.53927e-105	FB	COX8A
ATP5H	1.70163e-109	-1.18226	0.929	0.96	4.10994e-105	FB	ATP5H
CRIP2	8.33659e-109	-1.37376	0.885	0.951	2.01354e-104	FB	CRIP2
CERCAM	1.68607e-108	0.809984	0.583	0.273	4.07235e-104	FB	CERCAM
NDUFA1	6.64668e-108	-1.08536	0.968	0.978	1.60537e-103	FB	NDUFA1
ABI3BP	8.40948e-108	0.603571	0.418	0.119	2.03114e-103	FB	ABI3BP
FKBP9	8.85658e-108	0.718862	0.81	0.536	2.13913e-103	FB	FKBP9
PEG10	1.11558e-107	1.23156	0.624	0.326	2.69446e-103	FB	PEG10
TMOD1	4.05684e-107	-0.75275	0.119	0.48	9.79848e-103	FB	TMOD1
TRDN	4.76525e-107	-1.53559	0.208	0.573	1.15095e-102	FB	TRDN
ADAMTSL3	6.30382e-107	0.815725	0.496	0.182	1.52256e-102	FB	ADAMTSL3
MOXD1	6.94028e-107	1.02338	0.488	0.188	1.67628e-102	FB	MOXD1
ROBO1	3.51155e-106	0.683299	0.594	0.279	8.48146e-102	FB	ROBO1
TGM2	6.17817e-106	-1.22746	0.513	0.781	1.49221e-101	FB	TGM2
OLFML2B	6.6714e-106	0.623093	0.414	0.118	1.61134e-101	FB	OLFML2B
LPAR4	7.77614e-106	0.670815	0.359	0.082	1.87817e-101	FB	LPAR4
ATP5G3	8.4369e-106	-1.46914	0.931	0.962	2.03776e-101	FB	ATP5G3
COX7C	1.53513e-105	-1.16073	0.969	0.986	3.7078e-101	FB	COX7C
POPDC3	4.86848e-105	-0.860341	0.127	0.488	1.17588e-100	FB	POPDC3
ATP5B	6.85753e-105	-1.21136	0.982	0.984	1.6563e-100	FB	ATP5B
BMP1	1.09031e-104	0.673234	0.586	0.271	2.63342e-100	FB	BMP1
NTRK2	2.03904e-104	0.670168	0.463	0.146	4.9249e-100	FB	NTRK2
ADAMTS19	2.93911e-104	0.685526	0.445	0.144	7.09882e-100	FB	ADAMTS19
2022-09-15	1.21411e-103	0.755475	0.887	0.673	2.93245e-99	FB	2022-09-15
SYNGR2	1.54781e-103	-1.01224	0.286	0.604	3.73843e-99	FB	SYNGR2
ITGB1	2.32063e-103	0.715015	0.969	0.864	5.60502e-99	FB	ITGB1
UGDH	1.64468e-102	0.644574	0.672	0.368	3.9724e-98	FB	UGDH
IGFBP3	1.94477e-102	1.13462	0.754	0.488	4.6972e-98	FB	IGFBP3
LMOD2	2.72416e-102	-0.822017	0.133	0.488	6.57967e-98	FB	LMOD2
C3orf58	4.04401e-102	0.731399	0.675	0.381	9.7675e-98	FB	C3orf58
EDIL3	8.00971e-102	0.937042	0.531	0.224	1.93459e-97	FB	EDIL3
ARHGAP21	3.63442e-101	0.86844	0.672	0.375	8.77822e-97	FB	ARHGAP21
RAB34	7.17974e-101	0.879788	0.737	0.48	1.73412e-96	FB	RAB34
HACD1	9.12144e-101	-1.22174	0.314	0.639	2.2031e-96	FB	HACD1
CD248	2.26757e-100	0.795139	0.435	0.149	5.47686e-96	FB	CD248
TGFB3	6.13485e-100	0.666825	0.506	0.201	1.48175e-95	FB	TGFB3
PLAT	8.30383e-100	0.68694	0.536	0.22	2.00562e-95	FB	PLAT
LRRC10	2.45789e-99	-0.754477	0.188	0.533	5.93655e-95	FB	LRRC10
EZR	2.78366e-99	-1.2652	0.613	0.81	6.72336e-95	FB	EZR
CD34	4.11335e-99	0.797519	0.79	0.496	9.93497e-95	FB	CD34
GPX7	4.67551e-99	0.897285	0.786	0.543	1.12928e-94	FB	GPX7
TSTD1	5.66608e-99	-1.21405	0.361	0.667	1.36853e-94	FB	TSTD1
SASH1	8.64533e-99	0.777825	0.644	0.338	2.08811e-94	FB	SASH1
PEG3	1.1638e-98	0.920578	0.588	0.3	2.81092e-94	FB	PEG3
NOTCH3	1.37729e-98	0.780285	0.538	0.232	3.32656e-94	FB	NOTCH3
PLD3	5.50094e-98	0.830157	0.898	0.707	1.32864e-93	FB	PLD3
PRRX1	6.50252e-98	0.852587	0.48	0.178	1.57055e-93	FB	PRRX1
ADPRHL1	8.33293e-98	-0.751956	0.122	0.46	2.01265e-93	FB	ADPRHL1
CKMT2	9.2279e-98	-0.889037	0.203	0.543	2.22881e-93	FB	CKMT2
MTUS2	1.18082e-97	-0.935693	0.165	0.518	2.85204e-93	FB	MTUS2
IFI6	1.75141e-97	0.784393	0.744	0.478	4.23018e-93	FB	IFI6
COX4I1	1.31725e-96	-0.966805	0.972	0.983	3.18156e-92	FB	COX4I1
UQCRB	1.65547e-96	-1.00991	0.941	0.973	3.99845e-92	FB	UQCRB
FGFR1	6.17214e-96	0.75822	0.67	0.379	1.49076e-91	FB	FGFR1
CASC4	1.10993e-95	0.771668	0.726	0.463	2.68082e-91	FB	CASC4
PPP1R3C	1.1321e-95	-1.12832	0.435	0.72	2.73436e-91	FB	PPP1R3C
CORIN	1.26978e-95	-0.850495	0.156	0.501	3.06689e-91	FB	CORIN
NPPB	1.46563e-95	-2.59444	0.256	0.605	3.53993e-91	FB	NPPB
NDUFB1	2.06335e-95	-1.03606	0.914	0.954	4.98361e-91	FB	NDUFB1
MYDGF	3.58322e-95	0.779805	0.899	0.692	8.65456e-91	FB	MYDGF
PPP1R14C	6.01151e-95	-0.724019	0.2	0.542	1.45196e-90	FB	PPP1R14C
IL33	7.54247e-95	0.662266	0.643	0.326	1.82173e-90	FB	IL33
RNASE4	9.28292e-95	0.713614	0.49	0.199	2.2421e-90	FB	RNASE4
TRPS1	1.17004e-94	0.511003	0.456	0.158	2.82599e-90	FB	TRPS1
SNTA1	5.81011e-94	-0.739319	0.215	0.555	1.40332e-89	FB	SNTA1
PRKCDBP	7.14649e-94	1.02957	0.789	0.561	1.72609e-89	FB	PRKCDBP
GOLM1	8.58047e-94	0.76469	0.62	0.325	2.07244e-89	FB	GOLM1
MYZAP	1.51875e-93	-0.675372	0.227	0.569	3.66824e-89	FB	MYZAP
FHL2	2.07523e-93	-1.83591	0.614	0.822	5.0123e-89	FB	FHL2
GNG12	3.2995e-93	0.776644	0.695	0.419	7.96928e-89	FB	GNG12
SLC25A5	6.05675e-93	-1.0715	0.857	0.93	1.46289e-88	FB	SLC25A5
OSTC	7.47467e-93	0.666166	0.949	0.817	1.80536e-88	FB	OSTC
HMGA1	1.62543e-92	-0.79981	0.284	0.601	3.9259e-88	FB	HMGA1
HSPB1	5.44975e-92	-1.34418	0.996	0.996	1.31628e-87	FB	HSPB1
PPP1R1A	6.74775e-92	-0.884988	0.131	0.469	1.62978e-87	FB	PPP1R1A
KLHL31	6.84365e-92	-1.18454	0.159	0.493	1.65295e-87	FB	KLHL31
FOS	7.94586e-92	1.34217	0.978	0.937	1.91916e-87	FB	FOS
ALPK2	9.91868e-92	-0.605386	0.1	0.433	2.39566e-87	FB	ALPK2
HTRA3	4.07298e-91	1.12542	0.552	0.266	9.83746e-87	FB	HTRA3
TMEM43	4.79272e-91	0.636472	0.664	0.382	1.15759e-86	FB	TMEM43
NOTCH2	1.49811e-90	0.603508	0.621	0.329	3.61839e-86	FB	NOTCH2
PDIA3	2.4503e-90	0.668262	0.941	0.812	5.9182e-86	FB	PDIA3
CHD9	2.80539e-90	0.84711	0.827	0.594	6.77586e-86	FB	CHD9
CRYAB	3.13568e-90	-1.88768	0.933	0.953	7.57362e-86	FB	CRYAB
COLGALT2	4.27766e-90	0.526222	0.334	0.085	1.03318e-85	FB	COLGALT2
EGR1	8.96698e-90	1.00288	0.89	0.747	2.16579e-85	FB	EGR1
SLN	1.18711e-89	1.36133	0.351	0.098	2.86724e-85	FB	SLN
ATP5I	1.55998e-89	-1.14524	0.979	0.978	3.76783e-85	FB	ATP5I
MYLK3	2.6438e-89	-0.808711	0.215	0.543	6.38557e-85	FB	MYLK3
RRAD	2.75677e-89	-1.26621	0.35	0.641	6.65842e-85	FB	RRAD
BNIP3	4.36442e-89	-1.08001	0.631	0.836	1.05414e-84	FB	BNIP3
CFH	6.63458e-89	0.808339	0.591	0.295	1.60245e-84	FB	CFH
GOT1	1.72946e-88	-1.1388	0.412	0.693	4.17717e-84	FB	GOT1
FLRT2	1.90409e-88	0.814285	0.583	0.299	4.59894e-84	FB	FLRT2
UQCR10	1.99807e-88	-1.21308	0.95	0.961	4.82594e-84	FB	UQCR10
COL21A1	2.4243e-88	1.47411	0.681	0.453	5.85541e-84	FB	COL21A1
ATP5J	2.48103e-88	-1.22744	0.96	0.976	5.99243e-84	FB	ATP5J
PDK1	3.10113e-88	-0.619702	0.254	0.584	7.49016e-84	FB	PDK1
HINT1	6.94804e-88	-1.13292	0.866	0.931	1.67816e-83	FB	HINT1
RND3	7.8055e-88	0.748569	0.662	0.385	1.88526e-83	FB	RND3
SEC24D	8.53485e-88	0.563064	0.577	0.283	2.06142e-83	FB	SEC24D
PLS3	1.10401e-87	0.678207	0.744	0.499	2.6665e-83	FB	PLS3
NDUFS6	1.50992e-87	-1.20345	0.835	0.918	3.64691e-83	FB	NDUFS6
BANCR	1.67193e-87	-1.18442	0.189	0.518	4.03822e-83	FB	BANCR
SMOC2	1.85181e-87	0.947888	0.434	0.171	4.47267e-83	FB	SMOC2
AXL	1.94384e-87	0.519666	0.605	0.291	4.69497e-83	FB	AXL
TAGLN	3.38027e-87	1.37422	0.864	0.738	8.16437e-83	FB	TAGLN
PFKP	3.66642e-87	-1.01216	0.376	0.651	8.8555e-83	FB	PFKP
COL4A1	4.22612e-87	0.757162	0.91	0.749	1.02073e-82	FB	COL4A1
HSP90B1	4.34821e-87	0.662111	0.978	0.893	1.05022e-82	FB	HSP90B1
ITGB1BP2	4.38891e-87	-0.721799	0.118	0.436	1.06005e-82	FB	ITGB1BP2
CRTAP	4.40732e-87	0.677628	0.841	0.638	1.0645e-82	FB	CRTAP
HES1	8.09789e-87	1.03547	0.843	0.638	1.95588e-82	FB	HES1
GAS7	8.10806e-87	0.81794	0.519	0.239	1.95834e-82	FB	GAS7
PERP	1.48982e-86	-0.724839	0.201	0.527	3.59836e-82	FB	PERP
ECM2	1.49913e-86	0.619577	0.398	0.129	3.62085e-82	FB	ECM2
EMP3	1.61241e-86	0.724287	0.867	0.676	3.89445e-82	FB	EMP3
GLT8D1	2.07571e-86	0.67114	0.555	0.268	5.01347e-82	FB	GLT8D1
OAT	2.27646e-86	0.725819	0.753	0.525	5.49833e-82	FB	OAT
GLIPR2	2.8574e-86	0.819172	0.676	0.419	6.90149e-82	FB	GLIPR2
RCN2	4.13062e-86	0.664034	0.834	0.625	9.97668e-82	FB	RCN2
CALD1	4.53601e-86	0.706323	0.954	0.854	1.09558e-81	FB	CALD1
TWIST1	4.73764e-86	0.506155	0.401	0.138	1.14428e-81	FB	TWIST1
RBPMS2	6.33839e-86	-0.651318	0.226	0.558	1.53091e-81	FB	RBPMS2
CXCL12	6.59557e-86	1.05664	0.774	0.573	1.59303e-81	FB	CXCL12
UQCRH	7.03469e-86	-1.12721	0.926	0.959	1.69909e-81	FB	UQCRH
CHCHD10	1.95708e-85	-0.719839	0.259	0.575	4.72693e-81	FB	CHCHD10
PLXDC1	2.10044e-85	0.658078	0.435	0.163	5.07319e-81	FB	PLXDC1
LIMCH1	6.0333e-85	0.966277	0.681	0.419	1.45722e-80	FB	LIMCH1
KRT18	8.62453e-85	-1.28172	0.374	0.693	2.08308e-80	FB	KRT18
PRKAG2	1.32627e-84	-0.688094	0.133	0.455	3.20334e-80	FB	PRKAG2
OMD	3.51321e-84	0.638448	0.289	0.065	8.48546e-80	FB	OMD
MAGED1	4.04671e-84	0.733367	0.888	0.736	9.77403e-80	FB	MAGED1
LTBP2	6.48609e-84	0.633786	0.398	0.135	1.56659e-79	FB	LTBP2
ARID5B	7.27258e-84	0.966357	0.684	0.405	1.75655e-79	FB	ARID5B
HRAT92	8.46958e-84	-0.705584	0.144	0.464	2.04566e-79	FB	HRAT92
KRT8	1.62555e-83	-1.28179	0.342	0.666	3.9262e-79	FB	KRT8
ZBTB20	1.72372e-83	0.892089	0.676	0.398	4.16329e-79	FB	ZBTB20
PTGES3L	1.98578e-83	-0.633921	0.139	0.45	4.79625e-79	FB	PTGES3L
NBPF1	3.83346e-83	0.501411	0.548	0.254	9.25896e-79	FB	NBPF1
KCTD12	4.49922e-83	1.00572	0.786	0.564	1.0867e-78	FB	KCTD12
LSAMP	8.78777e-83	0.655679	0.457	0.185	2.12251e-78	FB	LSAMP
TRIM63	1.16735e-82	-0.550678	0.123	0.438	2.81951e-78	FB	TRIM63
GPX8	1.50223e-82	0.731886	0.697	0.449	3.62834e-78	FB	GPX8
TWSG1	1.99948e-82	0.557146	0.591	0.315	4.82933e-78	FB	TWSG1
DDAH2	2.32289e-82	0.798362	0.815	0.622	5.61048e-78	FB	DDAH2
PTP4A3	5.37025e-82	-0.846561	0.294	0.609	1.29708e-77	FB	PTP4A3
ICA1	5.77756e-82	-0.564503	0.143	0.454	1.39545e-77	FB	ICA1
PLSCR4	1.41074e-81	0.554614	0.62	0.329	3.40735e-77	FB	PLSCR4
TCF12	1.80077e-81	0.617414	0.693	0.438	4.34941e-77	FB	TCF12
CCL2	2.09992e-81	1.07638	0.762	0.539	5.07194e-77	FB	CCL2
GPI	2.2031e-81	-0.910506	0.636	0.83	5.32115e-77	FB	GPI
TMEM98	3.54714e-81	0.655832	0.778	0.544	8.5674e-77	FB	TMEM98
KDELR3	5.7567e-81	0.720114	0.456	0.191	1.39042e-76	FB	KDELR3
S100A10	8.54283e-81	0.817829	0.897	0.761	2.06335e-76	FB	S100A10
PCOLCE2	1.03888e-80	0.539664	0.342	0.1	2.50922e-76	FB	PCOLCE2
ATP5L	1.06041e-80	-0.807111	0.968	0.976	2.5612e-76	FB	ATP5L
IGFBP5	1.35998e-80	1.68535	0.824	0.692	3.28475e-76	FB	IGFBP5
GEM	1.36097e-80	1.05045	0.631	0.38	3.28715e-76	FB	GEM
HAPLN1	2.64672e-80	1.13942	0.546	0.279	6.39263e-76	FB	HAPLN1
SEC62	5.07923e-80	0.664644	0.956	0.815	1.22679e-75	FB	SEC62
CISD1	6.5378e-80	-1.16527	0.475	0.722	1.57908e-75	FB	CISD1
GOLGB1	6.73471e-80	0.812721	0.831	0.641	1.62663e-75	FB	GOLGB1
DCHS1	9.31287e-80	0.636037	0.631	0.358	2.24934e-75	FB	DCHS1
MPZL1	1.36536e-79	0.602481	0.669	0.413	3.29776e-75	FB	MPZL1
SCN7A	1.43533e-79	1.43059	0.494	0.26	3.46676e-75	FB	SCN7A
ATP5G1	2.30722e-79	-1.28721	0.845	0.904	5.57263e-75	FB	ATP5G1
KDELR2	5.6795e-79	0.649959	0.922	0.792	1.37177e-74	FB	KDELR2
ALDOC	5.79284e-79	-1.07556	0.297	0.595	1.39914e-74	FB	ALDOC
FAM110B	5.81705e-79	0.87113	0.615	0.344	1.40499e-74	FB	FAM110B
CALM2	8.37624e-79	0.596116	0.995	0.983	2.02311e-74	FB	CALM2
PRDX2	1.7799e-78	-1.38176	0.893	0.944	4.29898e-74	FB	PRDX2
CCDC102B	2.00228e-78	1.16087	0.379	0.139	4.8361e-74	FB	CCDC102B
TRIL	2.32338e-78	0.701616	0.391	0.145	5.61166e-74	FB	TRIL
GLG1	2.99154e-78	0.692082	0.804	0.571	7.22546e-74	FB	GLG1
CLU	3.63737e-78	2.03759	0.785	0.595	8.78534e-74	FB	CLU
ADAM33	5.29335e-78	0.526468	0.406	0.155	1.2785e-73	FB	ADAM33
EBF2	7.08487e-78	0.647795	0.343	0.111	1.71121e-73	FB	EBF2
SH3RF2	1.15402e-77	-1.04603	0.201	0.505	2.78732e-73	FB	SH3RF2
SRSF6	1.34658e-77	0.586471	0.905	0.744	3.2524e-73	FB	SRSF6
NID1	1.89666e-77	0.837404	0.769	0.592	4.58101e-73	FB	NID1
SON	2.83703e-77	0.649479	0.983	0.9	6.85229e-73	FB	SON
CALR	2.96033e-77	0.533435	0.97	0.869	7.15009e-73	FB	CALR
SRL	1.0074e-76	-0.599347	0.172	0.48	2.43317e-72	FB	SRL
C14orf2	1.09226e-76	-0.99187	0.954	0.964	2.63813e-72	FB	C14orf2
SLC8A1	1.17611e-76	-1.5313	0.454	0.705	2.84067e-72	FB	SLC8A1
TMEM14A	1.17746e-76	0.703019	0.651	0.401	2.84391e-72	FB	TMEM14A
PPP1R12B	1.18345e-76	-1.14244	0.44	0.693	2.8584e-72	FB	PPP1R12B
LAMA4	2.34887e-76	0.912646	0.869	0.71	5.67323e-72	FB	LAMA4
NDUFB3	3.14937e-76	-1.01342	0.8	0.898	7.60667e-72	FB	NDUFB3
AEBP1	4.88006e-76	0.77351	0.706	0.483	1.17868e-71	FB	AEBP1
LMCD1	6.08506e-76	0.758286	0.529	0.27	1.46972e-71	FB	LMCD1
PDE4DIP	9.39723e-76	-0.922747	0.429	0.678	2.26971e-71	FB	PDE4DIP
GPC6	2.40033e-75	0.987406	0.488	0.244	5.79752e-71	FB	GPC6
COX17	3.89197e-75	-1.04029	0.747	0.863	9.40027e-71	FB	COX17
DNAJB1	5.00708e-75	1.05699	0.897	0.756	1.20936e-70	FB	DNAJB1
JAM3	7.83251e-75	0.52686	0.54	0.277	1.89179e-70	FB	JAM3
PMP22	8.15723e-75	0.880966	0.768	0.56	1.97022e-70	FB	PMP22
TPI1	9.14437e-75	-0.982633	0.962	0.971	2.20864e-70	FB	TPI1
CDC42EP1	1.2061e-74	0.547006	0.584	0.32	2.9131e-70	FB	CDC42EP1
USMG5	1.75063e-74	-1.08028	0.906	0.94	4.2283e-70	FB	USMG5
SPOCK3	1.84135e-74	0.777123	0.279	0.066	4.4474e-70	FB	SPOCK3
YBX1	2.84991e-74	-0.891402	0.894	0.938	6.88338e-70	FB	YBX1
PKM	3.00674e-74	-0.954992	0.86	0.913	7.26218e-70	FB	PKM
COX6C	7.11552e-74	-0.837056	0.987	0.988	1.71861e-69	FB	COX6C
CREB5	9.3537e-74	0.653599	0.599	0.326	2.2592e-69	FB	CREB5
CMTM6	1.16554e-73	0.882698	0.692	0.46	2.81513e-69	FB	CMTM6
SH3BGRL	1.90085e-73	0.622812	0.871	0.694	4.59113e-69	FB	SH3BGRL
SKIL	2.6482e-73	0.605346	0.722	0.469	6.39619e-69	FB	SKIL
FAT4	3.99239e-73	0.521482	0.529	0.258	9.64282e-69	FB	FAT4
BMP4	4.86749e-73	0.535262	0.441	0.18	1.17564e-68	FB	BMP4
C11orf96	1.18664e-72	0.684155	0.489	0.229	2.86609e-68	FB	C11orf96
SYT11	1.67182e-72	0.511479	0.427	0.172	4.03795e-68	FB	SYT11
BVES	3.47003e-72	-0.713323	0.222	0.512	8.38115e-68	FB	BVES
AP3S1	1.3249e-71	0.581198	0.768	0.559	3.20004e-67	FB	AP3S1
OAF	1.73455e-71	0.565393	0.381	0.145	4.18947e-67	FB	OAF
SMC5	2.96092e-71	0.739387	0.702	0.477	7.15151e-67	FB	SMC5
ATP2A2	4.16988e-71	-1.64806	0.659	0.826	1.00715e-66	FB	ATP2A2
PAPSS1	8.65835e-71	0.585715	0.616	0.37	2.09125e-66	FB	PAPSS1
UNC5B	1.13608e-70	0.564983	0.448	0.196	2.74397e-66	FB	UNC5B
RBP1	1.33297e-70	0.932354	0.851	0.749	3.21953e-66	FB	RBP1
ERLEC1	1.7895e-70	0.719315	0.701	0.479	4.32217e-66	FB	ERLEC1
PID1	1.92488e-70	0.542292	0.318	0.098	4.64917e-66	FB	PID1
CKAP4	2.12045e-70	0.653937	0.734	0.499	5.12153e-66	FB	CKAP4
ATF4	2.66666e-70	0.732376	0.931	0.846	6.44079e-66	FB	ATF4
LIMS2	2.71754e-70	-0.704284	0.215	0.513	6.56368e-66	FB	LIMS2
HNRNPDL	3.28801e-70	0.633123	0.973	0.91	7.94152e-66	FB	HNRNPDL
SEC61B	3.76169e-70	0.638616	0.911	0.788	9.0856e-66	FB	SEC61B
GJA5	4.40937e-70	-0.840883	0.133	0.41	1.06499e-65	FB	GJA5
FAM195A	5.94094e-70	-0.703467	0.171	0.458	1.43492e-65	FB	FAM195A
ETFB	6.80903e-70	-1.08429	0.548	0.758	1.64459e-65	FB	ETFB
EMP1	1.13403e-69	0.603072	0.517	0.256	2.73902e-65	FB	EMP1
CFL2	1.21436e-69	-0.922247	0.524	0.742	2.93304e-65	FB	CFL2
SLC4A3	1.22164e-69	-0.678589	0.175	0.468	2.95063e-65	FB	SLC4A3
C12orf57	3.70278e-69	0.600285	0.944	0.853	8.94334e-65	FB	C12orf57
CRABP2	3.9732e-69	0.930016	0.66	0.411	9.59647e-65	FB	CRABP2
ATP5A1	4.26962e-69	-1.02493	0.942	0.953	1.03124e-64	FB	ATP5A1
UQCRFS1	4.68965e-69	-1.008	0.766	0.877	1.13269e-64	FB	UQCRFS1
RBM20	7.10444e-69	-0.620618	0.149	0.439	1.71594e-64	FB	RBM20
CPXM1	9.13304e-69	0.572773	0.722	0.506	2.2059e-64	FB	CPXM1
FAM46A	9.79475e-69	0.729844	0.624	0.377	2.36573e-64	FB	FAM46A
IER2	1.13121e-68	0.90283	0.924	0.808	2.73221e-64	FB	IER2
PDLIM2	1.50165e-68	0.71891	0.524	0.281	3.62694e-64	FB	PDLIM2
TMEM88	3.93841e-68	-0.85231	0.207	0.49	9.51244e-64	FB	TMEM88
EMILIN1	6.5421e-68	0.6433	0.544	0.29	1.58011e-63	FB	EMILIN1
IP6K2	1.45683e-67	0.648633	0.784	0.592	3.51868e-63	FB	IP6K2
ZFAS1	1.72073e-67	0.670618	0.926	0.823	4.15607e-63	FB	ZFAS1
ADAMTS1	2.362e-67	0.617648	0.665	0.424	5.70494e-63	FB	ADAMTS1
LOXL1	8.35967e-67	0.516588	0.359	0.132	2.01911e-62	FB	LOXL1
FLNA	1.13551e-66	0.629925	0.791	0.599	2.74261e-62	FB	FLNA
JUNB	2.11149e-66	0.845708	0.875	0.73	5.09987e-62	FB	JUNB
HSPB2	2.30556e-66	-1.22072	0.601	0.777	5.56863e-62	FB	HSPB2
CYR61	4.03467e-66	0.617175	0.743	0.51	9.74493e-62	FB	CYR61
RARRES2	4.49508e-66	0.808282	0.632	0.428	1.0857e-61	FB	RARRES2
FBN2	6.70201e-66	0.596952	0.752	0.539	1.61874e-61	FB	FBN2
RBM38	1.27255e-65	-0.524843	0.139	0.409	3.07358e-61	FB	RBM38
UCHL1	3.96877e-65	0.803428	0.536	0.295	9.58576e-61	FB	UCHL1
TMEM59	5.65151e-65	0.544665	0.954	0.859	1.36501e-60	FB	TMEM59
ABCA9	6.01756e-65	0.667703	0.346	0.13	1.45342e-60	FB	ABCA9
UQCRQ	7.55671e-65	-0.79866	0.979	0.979	1.82517e-60	FB	UQCRQ
COL16A1	9.31787e-65	0.810502	0.653	0.442	2.25054e-60	FB	COL16A1
CASQ2	1.2059e-64	-0.743252	0.159	0.436	2.9126e-60	FB	CASQ2
FKBP14	3.68511e-64	0.687702	0.58	0.352	8.90065e-60	FB	FKBP14
ENAH	3.75514e-64	0.624987	0.694	0.477	9.06979e-60	FB	ENAH
TMEM45A	4.10287e-64	0.53705	0.509	0.267	9.90965e-60	FB	TMEM45A
IDH2	4.18831e-64	-1.08056	0.638	0.803	1.0116e-59	FB	IDH2
PPARGC1A	5.13428e-64	-0.545358	0.094	0.36	1.24008e-59	FB	PPARGC1A
SCG5	5.50336e-64	0.576703	0.441	0.204	1.32923e-59	FB	SCG5
UCP2	9.44662e-64	-0.907433	0.246	0.493	2.28164e-59	FB	UCP2
MAP1B	1.00999e-63	0.657036	0.845	0.677	2.43943e-59	FB	MAP1B
ATP5G2	1.63756e-63	-0.708543	0.938	0.967	3.95519e-59	FB	ATP5G2
HP1BP3	2.33983e-63	0.649472	0.844	0.681	5.65138e-59	FB	HP1BP3
PDE1A	2.89799e-63	0.525984	0.332	0.114	6.99951e-59	FB	PDE1A
NDUFA8	4.83604e-63	-0.953463	0.681	0.824	1.16805e-58	FB	NDUFA8
CPZ	5.12018e-63	0.656139	0.262	0.071	1.23668e-58	FB	CPZ
DDX5	6.35883e-63	0.604149	0.985	0.939	1.53585e-58	FB	DDX5
GOLIM4	6.49533e-63	0.707404	0.789	0.597	1.56882e-58	FB	GOLIM4
FOSB	6.90867e-63	0.707093	0.754	0.56	1.66865e-58	FB	FOSB
TBX5	1.14154e-62	-0.893196	0.257	0.52	2.75717e-58	FB	TBX5
SEPW1	1.46386e-62	-1.18735	0.954	0.962	3.53565e-58	FB	SEPW1
CORO6	1.5968e-62	-0.513335	0.152	0.416	3.85675e-58	FB	CORO6
OS9	3.04789e-62	0.564876	0.803	0.599	7.36156e-58	FB	OS9
CMYA5	3.45207e-62	-1.25175	0.28	0.545	8.33779e-58	FB	CMYA5
NEGR1	3.86737e-62	0.61893	0.334	0.125	9.34086e-58	FB	NEGR1
NDUFB2	4.46293e-62	-0.798385	0.956	0.962	1.07793e-57	FB	NDUFB2
DSP	2.45624e-61	-0.81818	0.273	0.537	5.93255e-57	FB	DSP
RABAC1	3.12276e-61	0.660858	0.89	0.766	7.54241e-57	FB	RABAC1
LOC643733	3.95171e-61	0.524575	0.389	0.164	9.54456e-57	FB	LOC643733
COL27A1	5.18112e-61	0.573164	0.385	0.165	1.25139e-56	FB	COL27A1
MLF1	6.91395e-61	-1.16954	0.544	0.727	1.66993e-56	FB	MLF1
MTUS1	1.16964e-60	-0.793226	0.509	0.736	2.82504e-56	FB	MTUS1
MORF4L2	1.18715e-60	0.522782	0.934	0.819	2.86731e-56	FB	MORF4L2
CALM1	1.54107e-60	0.530982	0.98	0.947	3.72215e-56	FB	CALM1
DAD1	2.10949e-60	0.519919	0.98	0.898	5.09505e-56	FB	DAD1
MRPL41	2.4088e-60	-1.11095	0.657	0.81	5.81798e-56	FB	MRPL41
UAP1	2.73122e-60	0.656322	0.499	0.269	6.59672e-56	FB	UAP1
TTYH2	2.74986e-60	0.527707	0.43	0.202	6.64173e-56	FB	TTYH2
MYH7	6.16968e-60	-2.40895	0.445	0.672	1.49016e-55	FB	MYH7
NDUFV3	6.18961e-60	-0.940061	0.547	0.753	1.49498e-55	FB	NDUFV3
PTPRZ1	7.64173e-60	0.588445	0.315	0.109	1.84571e-55	FB	PTPRZ1
LDHB	7.90375e-60	-0.937069	0.945	0.951	1.90899e-55	FB	LDHB
HMGN1	8.68663e-60	0.600478	0.961	0.889	2.09808e-55	FB	HMGN1
MARCKSL1	1.05222e-59	0.619581	0.757	0.58	2.54142e-55	FB	MARCKSL1
ZC2HC1A	1.12789e-59	0.647403	0.639	0.414	2.72419e-55	FB	ZC2HC1A
SNAI1	1.14625e-59	0.523431	0.521	0.28	2.76854e-55	FB	SNAI1
NDUFA3	1.44739e-59	-0.799675	0.883	0.933	3.49589e-55	FB	NDUFA3
TACC2	1.51489e-59	-0.619549	0.228	0.496	3.65892e-55	FB	TACC2
ITIH5	4.83497e-59	0.543015	0.317	0.114	1.16779e-54	FB	ITIH5
TUBB2B	5.23374e-59	0.552867	0.462	0.228	1.2641e-54	FB	TUBB2B
P3H4	5.27171e-59	0.593961	0.633	0.416	1.27328e-54	FB	P3H4
TXLNB	5.51423e-59	-0.516569	0.088	0.338	1.33185e-54	FB	TXLNB
PHLDB1	7.84403e-59	0.60571	0.587	0.365	1.89457e-54	FB	PHLDB1
HIGD2A	9.10005e-59	-0.885822	0.789	0.883	2.19794e-54	FB	HIGD2A
EIF1B	2.33645e-58	-0.981758	0.858	0.91	5.64322e-54	FB	EIF1B
LRRN3	2.55019e-58	0.500067	0.343	0.131	6.15948e-54	FB	LRRN3
SSR4	3.89237e-58	0.59151	0.944	0.863	9.40124e-54	FB	SSR4
SRSF7	3.94777e-58	0.701704	0.94	0.852	9.53506e-54	FB	SRSF7
SVIP	5.27842e-58	-0.892994	0.343	0.591	1.2749e-53	FB	SVIP
DBN1	8.68265e-58	0.574719	0.646	0.44	2.09712e-53	FB	DBN1
EIF3K	9.38869e-58	-0.833801	0.871	0.92	2.26765e-53	FB	EIF3K
FKBP11	9.71295e-58	0.578486	0.498	0.271	2.34597e-53	FB	FKBP11
ATPIF1	9.72638e-58	-0.790125	0.908	0.948	2.34921e-53	FB	ATPIF1
CRIP1	2.17265e-57	-0.912799	0.888	0.937	5.2476e-53	FB	CRIP1
TIMP3	2.19728e-57	1.39431	0.776	0.627	5.30708e-53	FB	TIMP3
ULK4	2.99516e-57	-0.674433	0.093	0.34	7.2342e-53	FB	ULK4
RAMP1	3.29876e-57	-0.701335	0.246	0.518	7.96749e-53	FB	RAMP1
ANAPC16	3.71305e-57	-0.698378	0.814	0.899	8.96814e-53	FB	ANAPC16
EVI5	4.14793e-57	0.560046	0.657	0.425	1.00185e-52	FB	EVI5
KLF4	4.48353e-57	0.502827	0.718	0.486	1.08291e-52	FB	KLF4
PLOD1	4.75848e-57	0.56756	0.707	0.516	1.14932e-52	FB	PLOD1
ENC1	4.89719e-57	0.634246	0.438	0.213	1.18282e-52	FB	ENC1
S100B	6.19174e-57	0.567852	0.325	0.117	1.49549e-52	FB	S100B
PDGFRB	6.52215e-57	0.73269	0.445	0.222	1.57529e-52	FB	PDGFRB
BTBD3	7.48853e-57	0.599705	0.505	0.284	1.80871e-52	FB	BTBD3
DYNC1LI2	7.76416e-57	0.633254	0.753	0.558	1.87528e-52	FB	DYNC1LI2
SCP2	9.16123e-57	-0.755618	0.701	0.84	2.21271e-52	FB	SCP2
NUCB2	1.36079e-56	0.698848	0.763	0.592	3.28671e-52	FB	NUCB2
ATP5O	2.26604e-56	-0.974541	0.941	0.951	5.47316e-52	FB	ATP5O
F10	2.34379e-56	0.565906	0.27	0.084	5.66097e-52	FB	F10
LOXL2	2.45297e-56	0.630154	0.558	0.346	5.92466e-52	FB	LOXL2
PENK	2.69657e-56	1.18614	0.307	0.105	6.51303e-52	FB	PENK
AHNAK	5.96791e-56	0.551172	0.774	0.564	1.44143e-51	FB	AHNAK
PAM	6.03184e-56	-1.69411	0.633	0.776	1.45687e-51	FB	PAM
ARL6IP1	6.4997e-56	0.816807	0.843	0.664	1.56987e-51	FB	ARL6IP1
ADCY5	8.353e-56	-0.602935	0.167	0.425	2.0175e-51	FB	ADCY5
SNHG5	9.35647e-56	0.55513	0.887	0.747	2.25987e-51	FB	SNHG5
COL2A1	1.27421e-55	-1.14842	0.096	0.329	3.07759e-51	FB	COL2A1
FBXO32	1.55971e-55	-0.650174	0.22	0.481	3.76717e-51	FB	FBXO32
RBPJ	1.67852e-55	0.652721	0.77	0.588	4.05414e-51	FB	RBPJ
CXCL8	1.77591e-55	-0.705799	0.71	0.472	4.28936e-51	FB	CXCL8
GSTP1	2.63779e-55	0.548781	0.979	0.946	6.37106e-51	FB	GSTP1
BRD2	2.68963e-55	0.623635	0.808	0.628	6.49627e-51	FB	BRD2
LMAN1	2.70761e-55	0.669024	0.721	0.551	6.53969e-51	FB	LMAN1
SRSF3	2.88753e-55	0.687952	0.959	0.903	6.97424e-51	FB	SRSF3
FAM162A	3.46096e-55	-0.677425	0.507	0.721	8.35925e-51	FB	FAM162A
SMIM4	4.19036e-55	-0.743077	0.365	0.611	1.0121e-50	FB	SMIM4
YIF1A	6.2026e-55	0.754213	0.741	0.577	1.49811e-50	FB	YIF1A
PLCE1	9.67171e-55	0.630321	0.475	0.257	2.33601e-50	FB	PLCE1
VSNL1	1.31625e-54	-0.503993	0.083	0.316	3.17915e-50	FB	VSNL1
PDHA1	3.34265e-54	-0.841415	0.542	0.731	8.07351e-50	FB	PDHA1
PLSCR1	5.29369e-54	0.503609	0.688	0.464	1.27858e-49	FB	PLSCR1
ABCA6	1.26863e-53	0.508077	0.265	0.084	3.06411e-49	FB	ABCA6
HSPA1A	1.52942e-53	0.69617	0.938	0.876	3.694e-49	FB	HSPA1A
MID1	2.37245e-53	0.509815	0.551	0.327	5.73017e-49	FB	MID1
SPINT2	2.44602e-53	-0.624212	0.351	0.582	5.90788e-49	FB	SPINT2
MYOM2	2.60958e-53	-0.586631	0.165	0.412	6.30292e-49	FB	MYOM2
MGST3	3.54124e-53	-1.03054	0.912	0.924	8.55315e-49	FB	MGST3
CLEC11A	4.28289e-53	0.538451	0.681	0.494	1.03445e-48	FB	CLEC11A
PYCR1	4.59779e-53	0.654733	0.586	0.387	1.1105e-48	FB	PYCR1
GNG5	6.67113e-53	-0.72337	0.926	0.942	1.61128e-48	FB	GNG5
TESC	1.15253e-52	-0.62277	0.107	0.336	2.7837e-48	FB	TESC
SDHA	1.25171e-52	-0.690902	0.443	0.658	3.02325e-48	FB	SDHA
LUC7L	1.50504e-52	0.548377	0.706	0.504	3.63513e-48	FB	LUC7L
NDUFA4	1.94319e-52	-0.842016	0.995	0.991	4.69338e-48	FB	NDUFA4
CCS	1.97114e-52	0.698722	0.671	0.486	4.7609e-48	FB	CCS
CAP2	2.56605e-52	-0.668854	0.389	0.613	6.19779e-48	FB	CAP2
ITM2C	2.73599e-52	0.526157	0.813	0.678	6.60823e-48	FB	ITM2C
RASL11B	3.04039e-52	0.69072	0.533	0.321	7.34346e-48	FB	RASL11B
EIF4A2	3.58453e-52	0.543759	0.96	0.899	8.65771e-48	FB	EIF4A2
OAZ1	5.24142e-52	-0.606219	0.988	0.981	1.26596e-47	FB	OAZ1
SESN3	5.36134e-52	0.620134	0.625	0.425	1.29492e-47	FB	SESN3
MYC	9.52645e-52	0.548589	0.519	0.309	2.30092e-47	FB	MYC
C1orf105	1.24174e-51	-0.527925	0.046	0.254	2.99917e-47	FB	C1orf105
XIRP1	1.3311e-51	-0.530433	0.087	0.31	3.215e-47	FB	XIRP1
DYNC1H1	2.3532e-51	0.570293	0.831	0.669	5.68368e-47	FB	DYNC1H1
CAV1	2.41472e-51	-1.0498	0.612	0.776	5.83228e-47	FB	CAV1
B4GALT1	3.76233e-51	0.507474	0.633	0.408	9.08717e-47	FB	B4GALT1
S1PR1	3.78864e-51	-0.608038	0.215	0.452	9.15071e-47	FB	S1PR1
DNAJB4	4.69849e-51	0.953451	0.688	0.499	1.13483e-46	FB	DNAJB4
GOT2	5.0998e-51	-0.596128	0.327	0.573	1.23176e-46	FB	GOT2
GFRA1	6.24348e-51	0.525412	0.33	0.134	1.50799e-46	FB	GFRA1
GPX3	9.533e-51	-0.725944	0.31	0.552	2.30251e-46	FB	GPX3
MTRNR2L2	1.26518e-50	0.858408	0.958	0.91	3.05579e-46	FB	MTRNR2L2
ZYX	1.36139e-50	0.611206	0.826	0.701	3.28817e-46	FB	ZYX
MGST2	1.4386e-50	-0.62681	0.339	0.572	3.47465e-46	FB	MGST2
EXTL2	1.49612e-50	0.500169	0.556	0.336	3.61359e-46	FB	EXTL2
LMO4	1.67608e-50	0.508955	0.691	0.496	4.04823e-46	FB	LMO4
COX14	1.7523e-50	-0.820451	0.601	0.771	4.23233e-46	FB	COX14
BTG3	1.94472e-50	0.644873	0.763	0.617	4.69708e-46	FB	BTG3
RYR2	2.2704e-50	-1.08133	0.314	0.554	5.48369e-46	FB	RYR2
NDUFC1	2.29806e-50	-0.777241	0.92	0.937	5.55051e-46	FB	NDUFC1
VKORC1	2.90759e-50	0.693098	0.758	0.617	7.02271e-46	FB	VKORC1
MYL2	4.41192e-50	-2.81722	0.517	0.728	1.06561e-45	FB	MYL2
NDUFA7	5.09221e-50	-0.762174	0.656	0.799	1.22992e-45	FB	NDUFA7
SLC2A1	5.40738e-50	-0.722382	0.319	0.56	1.30604e-45	FB	SLC2A1
JMJD1C	5.40987e-50	0.564009	0.819	0.656	1.30665e-45	FB	JMJD1C
MDH2	5.54359e-50	-0.867911	0.77	0.866	1.33894e-45	FB	MDH2
MAGEH1	5.98828e-50	0.576122	0.657	0.476	1.44635e-45	FB	MAGEH1
PPIF	6.0327e-50	-0.735151	0.446	0.63	1.45708e-45	FB	PPIF
FAM126A	7.36868e-50	0.51521	0.504	0.292	1.77976e-45	FB	FAM126A
CD59	9.40594e-50	0.538643	0.879	0.762	2.27182e-45	FB	CD59
ATP5C1	9.74029e-50	-0.798428	0.908	0.941	2.35257e-45	FB	ATP5C1
CDK2AP1	1.29999e-49	0.573058	0.682	0.509	3.13988e-45	FB	CDK2AP1
NDUFS7	1.37992e-49	-0.822017	0.819	0.887	3.33293e-45	FB	NDUFS7
SMARCA2	1.61243e-49	0.554945	0.602	0.398	3.8945e-45	FB	SMARCA2
SLIT2	2.39119e-49	0.813886	0.449	0.243	5.77545e-45	FB	SLIT2
RNU6-2	2.43764e-49	0.750877	0.675	0.487	5.88763e-45	FB	RNU6-2
TMED3	2.53372e-49	0.609469	0.646	0.461	6.11969e-45	FB	TMED3
FNBP1L	3.30449e-49	0.590415	0.572	0.367	7.98134e-45	FB	FNBP1L
NDUFA12	4.29034e-49	-0.89391	0.798	0.878	1.03625e-44	FB	NDUFA12
CCDC141	8.03206e-49	-0.548793	0.104	0.327	1.93998e-44	FB	CCDC141
DLK1	1.14211e-48	2.73294	0.514	0.376	2.75853e-44	FB	DLK1
TMEFF2	1.17676e-48	0.501783	0.28	0.104	2.84224e-44	FB	TMEFF2
ATP5J2	1.46173e-48	-0.654365	0.935	0.95	3.53053e-44	FB	ATP5J2
TXNDC15	1.82943e-48	0.534736	0.595	0.382	4.41861e-44	FB	TXNDC15
TMEM14B	3.01864e-48	-0.701688	0.653	0.795	7.29092e-44	FB	TMEM14B
MYH7B	6.03944e-48	-0.503399	0.07	0.278	1.45871e-43	FB	MYH7B
CDC42EP3	6.52602e-48	-0.642443	0.395	0.616	1.57623e-43	FB	CDC42EP3
LINC01279	1.08621e-47	0.507125	0.42	0.211	2.62353e-43	FB	LINC01279
PDLIM7	1.44194e-47	0.534073	0.836	0.705	3.48271e-43	FB	PDLIM7
BDH2	3.09588e-47	0.50082	0.75	0.565	7.47747e-43	FB	BDH2
HHIP	4.06059e-47	0.617297	0.351	0.166	9.80755e-43	FB	HHIP
EIF5	5.4502e-47	0.648106	0.897	0.767	1.31639e-42	FB	EIF5
HSPA1B	5.67531e-47	0.678919	0.845	0.738	1.37076e-42	FB	HSPA1B
PIGT	6.0777e-47	0.505645	0.696	0.51	1.46795e-42	FB	PIGT
TRA2A	1.40595e-46	0.53378	0.82	0.682	3.39579e-42	FB	TRA2A
UQCRC1	2.46071e-46	-0.85075	0.715	0.819	5.94335e-42	FB	UQCRC1
PLEKHA4	3.02219e-46	0.599176	0.429	0.226	7.29949e-42	FB	PLEKHA4
MIER1	5.29623e-46	0.573898	0.727	0.536	1.2792e-41	FB	MIER1
DNAJA1	7.52014e-46	1.02393	0.875	0.78	1.81634e-41	FB	DNAJA1
FNDC3B	9.32869e-46	0.50898	0.569	0.363	2.25316e-41	FB	FNDC3B
NDUFV1	1.7019e-45	-0.701951	0.709	0.827	4.11061e-41	FB	NDUFV1
PCBD1	3.35546e-45	-0.743736	0.433	0.633	8.10444e-41	FB	PCBD1
ARL1	3.37301e-45	0.537206	0.71	0.546	8.14683e-41	FB	ARL1
EML4	3.46762e-45	0.585642	0.615	0.417	8.37534e-41	FB	EML4
LINC00998	4.9365e-45	-0.718575	0.63	0.78	1.19231e-40	FB	LINC00998
PGK1	5.29349e-45	-0.629047	0.855	0.919	1.27854e-40	FB	PGK1
MPC1	6.91978e-45	-0.739623	0.709	0.818	1.67133e-40	FB	MPC1
MAP7D3	7.92261e-45	0.544254	0.56	0.36	1.91355e-40	FB	MAP7D3
H2AFJ	8.60468e-45	0.750351	0.771	0.627	2.07829e-40	FB	H2AFJ
CPE	1.03601e-44	0.801917	0.472	0.283	2.50228e-40	FB	CPE
SRSF2	1.05818e-44	0.518031	0.916	0.823	2.55582e-40	FB	SRSF2
MPHOSPH8	1.29761e-44	0.654468	0.774	0.631	3.13412e-40	FB	MPHOSPH8
HBA2	1.60468e-44	-2.86765	0.745	0.908	3.87577e-40	FB	HBA2
CCDC69	2.33215e-44	-0.513966	0.165	0.382	5.63284e-40	FB	CCDC69
POLR2L	2.88001e-44	-0.607874	0.923	0.946	6.95608e-40	FB	POLR2L
HDLBP	5.026e-44	0.56735	0.837	0.731	1.21393e-39	FB	HDLBP
BAZ2B	5.71396e-44	0.538865	0.718	0.518	1.38009e-39	FB	BAZ2B
NENF	1.08659e-43	0.671315	0.612	0.439	2.62444e-39	FB	NENF
LDHA	1.15656e-43	-0.805868	0.937	0.946	2.79345e-39	FB	LDHA
SVEP1	1.40262e-43	0.53283	0.319	0.143	3.38774e-39	FB	SVEP1
GYG1	1.91012e-43	-0.555586	0.348	0.579	4.61352e-39	FB	GYG1
HIGD1A	2.01672e-43	-0.760852	0.742	0.82	4.87099e-39	FB	HIGD1A
NDUFA6	4.31388e-43	-0.838799	0.847	0.899	1.04193e-38	FB	NDUFA6
BHLHE40	5.71643e-43	-0.525704	0.446	0.621	1.38069e-38	FB	BHLHE40
SULF1	6.18041e-43	0.50648	0.544	0.356	1.49276e-38	FB	SULF1
TBCB	7.26028e-43	0.504497	0.807	0.676	1.75358e-38	FB	TBCB
AHI1	7.95059e-43	0.601932	0.636	0.453	1.92031e-38	FB	AHI1
NDUFS8	1.35287e-42	-0.786885	0.748	0.856	3.2676e-38	FB	NDUFS8
COX7A1	2.20026e-42	-1.35817	0.887	0.919	5.31429e-38	FB	COX7A1
TPR	2.39114e-42	0.550294	0.797	0.659	5.77532e-38	FB	TPR
HBA1	2.65228e-42	-3.53563	0.67	0.869	6.40604e-38	FB	HBA1
KRT19	3.03447e-42	-0.828006	0.093	0.293	7.32916e-38	FB	KRT19
KDM5B	3.25888e-42	0.515991	0.663	0.48	7.87117e-38	FB	KDM5B
HBG2	5.81541e-42	-3.01584	0.749	0.9	1.4046e-37	FB	HBG2
IL1B	9.3341e-42	-0.768307	0.49	0.273	2.25447e-37	FB	IL1B
GATA6	1.49918e-41	0.512875	0.81	0.688	3.62096e-37	FB	GATA6
MRPS25	1.66009e-41	-0.58216	0.331	0.544	4.00962e-37	FB	MRPS25
SMARCA1	1.76629e-41	0.529817	0.694	0.53	4.26611e-37	FB	SMARCA1
CCNL1	1.83492e-41	0.603008	0.825	0.665	4.43188e-37	FB	CCNL1
FERMT2	2.75399e-41	0.540004	0.742	0.606	6.65172e-37	FB	FERMT2
ZAK	3.36778e-41	-0.699034	0.487	0.666	8.1342e-37	FB	ZAK
GADD45B	3.647e-41	0.668774	0.822	0.672	8.80859e-37	FB	GADD45B
LDOC1	7.78466e-41	0.55034	0.516	0.329	1.88023e-36	FB	LDOC1
CAV2	1.23094e-40	-0.619705	0.486	0.667	2.97308e-36	FB	CAV2
EPHA4	1.27606e-40	-0.557557	0.109	0.307	3.08207e-36	FB	EPHA4
HSF1	1.31807e-40	-0.536441	0.322	0.525	3.18352e-36	FB	HSF1
SLC25A3	2.68264e-40	-0.706188	0.948	0.954	6.47938e-36	FB	SLC25A3
HADHB	7.7179e-40	-0.647551	0.734	0.843	1.8641e-35	FB	HADHB
RBP7	1.33354e-39	-0.779605	0.183	0.383	3.22091e-35	FB	RBP7
NDUFB5	1.3715e-39	-0.688923	0.698	0.809	3.31258e-35	FB	NDUFB5
TCEA3	2.02981e-39	-0.686081	0.354	0.567	4.90261e-35	FB	TCEA3
C2orf40	2.52785e-39	0.590563	0.38	0.205	6.10553e-35	FB	C2orf40
VDAC2	3.61818e-39	-0.712668	0.84	0.888	8.73898e-35	FB	VDAC2
SEMA3C	5.4622e-39	0.798224	0.402	0.234	1.31928e-34	FB	SEMA3C
NDUFB10	7.14521e-39	-0.733884	0.799	0.867	1.72578e-34	FB	NDUFB10
MINOS1	8.2189e-39	-0.66651	0.859	0.899	1.98511e-34	FB	MINOS1
LINC00657	9.69684e-39	0.572734	0.757	0.641	2.34208e-34	FB	LINC00657
DANCR	1.15717e-38	-0.692604	0.481	0.663	2.79491e-34	FB	DANCR
NEXN	1.27417e-38	-1.06487	0.656	0.76	3.0775e-34	FB	NEXN
APOE	1.58649e-38	1.14787	0.571	0.398	3.83184e-34	FB	APOE
ATP5F1	2.70015e-38	-0.672271	0.867	0.895	6.52168e-34	FB	ATP5F1
LTBP1	2.867e-38	0.508191	0.724	0.573	6.92467e-34	FB	LTBP1
ACSL3	3.69244e-38	0.509292	0.583	0.398	8.91836e-34	FB	ACSL3
CMC2	4.22893e-38	-0.613012	0.584	0.742	1.02141e-33	FB	CMC2
FTH1	5.42141e-38	-0.650314	1	1	1.30943e-33	FB	FTH1
FH	5.68579e-38	-0.589446	0.533	0.701	1.37329e-33	FB	FH
UQCC2	1.60182e-37	-0.637402	0.601	0.75	3.86887e-33	FB	UQCC2
RGS5	1.86317e-37	1.82477	0.646	0.526	4.50012e-33	FB	RGS5
TSHZ2	2.60866e-37	0.500247	0.318	0.151	6.30071e-33	FB	TSHZ2
NDUFV2	5.52501e-37	-0.670114	0.734	0.832	1.33446e-32	FB	NDUFV2
PPP1R10	1.02673e-36	0.528966	0.651	0.474	2.47985e-32	FB	PPP1R10
TAF7	2.96747e-36	0.504166	0.79	0.669	7.16734e-32	FB	TAF7
COL9A1	5.57596e-36	0.72425	0.496	0.344	1.34676e-31	FB	COL9A1
HSP90AA1	6.09654e-36	0.622916	0.992	0.978	1.4725e-31	FB	HSP90AA1
SLC25A11	1.47552e-35	-0.650056	0.554	0.706	3.56382e-31	FB	SLC25A11
ADD3	2.34487e-35	0.586247	0.78	0.705	5.66356e-31	FB	ADD3
NDUFAB1	3.06309e-35	-0.748994	0.859	0.896	7.39829e-31	FB	NDUFAB1
APCDD1	3.47305e-35	0.944723	0.449	0.282	8.38845e-31	FB	APCDD1
MRPL15	3.66283e-35	-0.530696	0.416	0.607	8.84683e-31	FB	MRPL15
NDUFA13	4.28745e-35	-0.556612	0.952	0.964	1.03555e-30	FB	NDUFA13
PLA2G5	5.46258e-35	0.723151	0.441	0.276	1.31938e-30	FB	PLA2G5
IRF1	4.04762e-34	0.706982	0.533	0.351	9.77622e-30	FB	IRF1
MFAP5	4.12509e-34	2.13091	0.328	0.183	9.96332e-30	FB	MFAP5
MNS1	4.41047e-34	0.531104	0.309	0.153	1.06526e-29	FB	MNS1
HIST1H2BK	5.63137e-34	0.563933	0.675	0.514	1.36014e-29	FB	HIST1H2BK
HSPA8	5.82948e-34	0.567727	0.976	0.954	1.40799e-29	FB	HSPA8
ANXA3	6.29043e-34	-0.559056	0.325	0.514	1.51933e-29	FB	ANXA3
ASAH1	1.0747e-33	-0.624725	0.642	0.746	2.59573e-29	FB	ASAH1
MEF2A	1.36955e-33	-0.564356	0.598	0.751	3.30788e-29	FB	MEF2A
HSP90AB1	1.77283e-33	0.522951	0.993	0.974	4.28191e-29	FB	HSP90AB1
SERTAD1	1.84245e-33	0.724822	0.629	0.477	4.45007e-29	FB	SERTAD1
RSRC2	2.97545e-33	0.516222	0.867	0.759	7.1866e-29	FB	RSRC2
CNN1	3.33178e-33	-0.602762	0.395	0.568	8.04724e-29	FB	CNN1
ATP5D	4.52209e-33	-0.745692	0.855	0.892	1.09222e-28	FB	ATP5D
SDHB	4.95013e-33	-0.570321	0.6	0.74	1.19561e-28	FB	SDHB
ENO1	7.11297e-33	-0.521205	0.89	0.934	1.718e-28	FB	ENO1
CPVL	9.17556e-33	-0.614928	0.214	0.388	2.21617e-28	FB	CPVL
LAMA2	1.26172e-32	0.644747	0.552	0.389	3.04742e-28	FB	LAMA2
JUN	1.30488e-32	0.550182	0.822	0.702	3.15167e-28	FB	JUN
CYC1	1.68691e-32	-0.7486	0.701	0.802	4.07439e-28	FB	CYC1
CRYBG3	2.30718e-32	0.542826	0.404	0.236	5.57253e-28	FB	CRYBG3
PPP1R16A	3.96614e-32	-0.517387	0.282	0.472	9.57943e-28	FB	PPP1R16A
PHGDH	1.03317e-31	0.509136	0.476	0.325	2.49542e-27	FB	PHGDH
KANK1	1.16709e-31	0.53941	0.714	0.594	2.81888e-27	FB	KANK1
GBAS	1.70648e-31	-0.604775	0.622	0.75	4.12166e-27	FB	GBAS
UGP2	1.85658e-31	-0.698301	0.578	0.701	4.48421e-27	FB	UGP2
GAMT	3.42883e-31	-0.538222	0.391	0.579	8.28166e-27	FB	GAMT
HBZ	1.5747e-30	-2.82268	0.303	0.491	3.80337e-26	FB	HBZ
IFRD1	1.69215e-30	0.550116	0.594	0.445	4.08704e-26	FB	IFRD1
CTSC	2.50827e-30	0.674176	0.754	0.65	6.05824e-26	FB	CTSC
GHITM	2.58651e-30	-0.541156	0.769	0.839	6.2472e-26	FB	GHITM
CIR1	1.15229e-29	0.518174	0.678	0.533	2.78313e-25	FB	CIR1
TNC	1.35685e-29	0.665514	0.348	0.206	3.2772e-25	FB	TNC
CD36	1.42692e-29	-0.754432	0.246	0.408	3.44645e-25	FB	CD36
NDUFS5	1.56035e-29	-0.562582	0.955	0.96	3.76872e-25	FB	NDUFS5
HBG1	1.81566e-29	-3.29219	0.65	0.827	4.38536e-25	FB	HBG1
GLRX	3.27943e-29	-0.62357	0.356	0.523	7.9208e-25	FB	GLRX
PDGFRL	4.98251e-29	0.642436	0.258	0.125	1.20343e-24	FB	PDGFRL
LINC01133	5.37986e-29	0.554515	0.307	0.163	1.2994e-24	FB	LINC01133
CBX1	6.29475e-29	0.519574	0.644	0.508	1.52037e-24	FB	CBX1
SMS	7.1888e-29	-0.523177	0.573	0.729	1.73631e-24	FB	SMS
DECR1	4.76899e-28	-0.615717	0.678	0.785	1.15185e-23	FB	DECR1
NDUFA11	6.2943e-28	-0.601099	0.952	0.948	1.52026e-23	FB	NDUFA11
IGFBP6	9.62311e-28	0.782956	0.464	0.326	2.32427e-23	FB	IGFBP6
LRRC58	1.01029e-27	0.712104	0.748	0.604	2.44016e-23	FB	LRRC58
MRPS36	2.73752e-27	-0.516295	0.611	0.731	6.61194e-23	FB	MRPS36
NHP2L1	3.78698e-27	-0.6471	0.854	0.89	9.14669e-23	FB	NHP2L1
PLVAP	5.35958e-27	-0.796605	0.285	0.453	1.2945e-22	FB	PLVAP
NDUFA2	5.63969e-27	-0.526564	0.82	0.872	1.36215e-22	FB	NDUFA2
ITLN1	5.77549e-27	-1.71291	0.13	0.298	1.39495e-22	FB	ITLN1
ACOT13	7.75762e-27	-0.579228	0.466	0.611	1.8737e-22	FB	ACOT13
TMEM261	1.46219e-26	-0.537103	0.716	0.805	3.53163e-22	FB	TMEM261
PDLIM1	1.50522e-26	-0.579016	0.675	0.779	3.63556e-22	FB	PDLIM1
RAI14	1.64896e-26	0.562754	0.499	0.371	3.98274e-22	FB	RAI14
MRPL12	2.36283e-26	-0.508969	0.411	0.579	5.70695e-22	FB	MRPL12
CALM3	3.06534e-26	-0.620486	0.802	0.848	7.4037e-22	FB	CALM3
HSPH1	4.66459e-26	0.762454	0.706	0.605	1.12664e-21	FB	HSPH1
IDH3B	5.7168e-26	-0.540755	0.552	0.684	1.38078e-21	FB	IDH3B
ATF3	7.00068e-26	0.569773	0.661	0.517	1.69087e-21	FB	ATF3
TRA2B	1.06471e-25	0.568165	0.779	0.673	2.57159e-21	FB	TRA2B
BZW2	1.14157e-25	-0.535061	0.605	0.733	2.75722e-21	FB	BZW2
NDUFB9	1.58192e-25	-0.742444	0.794	0.857	3.82082e-21	FB	NDUFB9
C19orf70	2.55576e-25	-0.592019	0.733	0.826	6.17292e-21	FB	C19orf70
ECH1	3.49036e-25	-0.628398	0.819	0.868	8.43027e-21	FB	ECH1
HAND2	6.51632e-25	-0.624819	0.52	0.655	1.57389e-20	FB	HAND2
VDAC3	1.19094e-24	-0.639457	0.744	0.803	2.87649e-20	FB	VDAC3
UQCRC2	1.92201e-24	-0.517265	0.669	0.768	4.64224e-20	FB	UQCRC2
ACAT1	5.41561e-24	-0.508198	0.547	0.684	1.30803e-19	FB	ACAT1
APOA1	5.86321e-24	0.509634	0.3	0.168	1.41614e-19	FB	APOA1
HBB	6.962e-24	-3.44312	0.487	0.656	1.68153e-19	FB	HBB
LRRC49	4.68164e-23	-0.532279	0.238	0.388	1.13076e-18	FB	LRRC49
EMCN	4.71593e-23	-1.12239	0.407	0.539	1.13904e-18	FB	EMCN
LMO7	8.93219e-23	-0.582165	0.412	0.561	2.15739e-18	FB	LMO7
GTF3A	9.71819e-23	-0.512793	0.512	0.64	2.34723e-18	FB	GTF3A
GYPB	4.4216e-22	-0.866052	0.116	0.253	1.06795e-17	FB	GYPB
TOB1	5.42087e-22	0.567468	0.709	0.595	1.3093e-17	FB	TOB1
RGS3	6.42905e-22	0.530881	0.634	0.54	1.55281e-17	FB	RGS3
SDPR	1.13375e-21	-0.507054	0.301	0.453	2.73835e-17	FB	SDPR
MPC2	3.99123e-21	-0.56786	0.746	0.809	9.64003e-17	FB	MPC2
PECAM1	5.74146e-21	-0.882764	0.357	0.471	1.38673e-16	FB	PECAM1
HBM	6.90259e-21	-2.42078	0.266	0.416	1.66718e-16	FB	HBM
H2AFZ	8.25515e-21	0.59977	0.953	0.93	1.99387e-16	FB	H2AFZ
ALAS2	1.8662e-20	-1.59823	0.19	0.327	4.50744e-16	FB	ALAS2
DAAM1	1.88026e-20	0.564805	0.76	0.667	4.5414e-16	FB	DAAM1
ESAM	2.90993e-20	-0.76883	0.434	0.573	7.02835e-16	FB	ESAM
VDAC1	3.87605e-20	-0.53523	0.73	0.787	9.36183e-16	FB	VDAC1
HMBS	3.87916e-20	-0.623729	0.249	0.396	9.36932e-16	FB	HMBS
NCOA4	5.69378e-20	-0.592149	0.544	0.651	1.37522e-15	FB	NCOA4
SPAG7	3.26256e-19	-0.536587	0.67	0.749	7.88006e-15	FB	SPAG7
GJA4	7.48719e-19	-0.61338	0.177	0.311	1.80838e-14	FB	GJA4
SLC25A39	7.66161e-19	-0.802455	0.528	0.659	1.85051e-14	FB	SLC25A39
ALDH1A2	2.03225e-18	0.521571	0.392	0.296	4.90849e-14	FB	ALDH1A2
EFEMP1	2.42901e-18	0.566304	0.414	0.318	5.86679e-14	FB	EFEMP1
AHSP	3.7042e-18	-2.10775	0.286	0.414	8.94676e-14	FB	AHSP
CCL4	4.21267e-18	-1.08592	0.536	0.375	1.01749e-13	FB	CCL4
VAMP8	6.07386e-18	-0.73302	0.278	0.395	1.46702e-13	FB	VAMP8
HLA-DPB1	8.39296e-18	-0.722464	0.463	0.302	2.02715e-13	FB	HLA-DPB1
NPR3	1.1226e-17	-0.572104	0.223	0.359	2.71142e-13	FB	NPR3
GYPA	1.53327e-17	-1.00672	0.152	0.276	3.70331e-13	FB	GYPA
AQP1	1.75135e-17	-0.53149	0.331	0.464	4.23003e-13	FB	AQP1
LGALS3	2.5946e-17	-0.742461	0.681	0.748	6.26673e-13	FB	LGALS3
GPX1	3.08331e-17	-0.700941	0.841	0.878	7.44711e-13	FB	GPX1
FLNC	8.52387e-17	-0.508765	0.433	0.571	2.05877e-12	FB	FLNC
TPPP3	9.78709e-17	0.514042	0.335	0.227	2.36388e-12	FB	TPPP3
HBE1	1.28651e-15	-2.97638	0.228	0.349	3.10732e-11	FB	HBE1
IFI27	8.71275e-15	-0.6801	0.389	0.259	2.10439e-10	FB	IFI27
CCL3	9.88858e-15	-1.27647	0.518	0.379	2.38839e-10	FB	CCL3
HLA-DRA	2.76025e-14	-1.36519	0.565	0.412	6.66683e-10	FB	HLA-DRA
LAPTM4B	4.14782e-14	-0.549777	0.635	0.727	1.00182e-09	FB	LAPTM4B
GSN	6.09058e-14	0.686822	0.798	0.738	1.47106e-09	FB	GSN
GJA1	1.92879e-13	-0.562252	0.356	0.45	4.6586e-09	FB	GJA1
VWF	2.01088e-13	-0.508895	0.161	0.264	4.85687e-09	FB	VWF
CD9	3.40913e-13	-0.513421	0.694	0.582	8.23406e-09	FB	CD9
A2M	6.54582e-13	-0.514484	0.18	0.278	1.58101e-08	FB	A2M
HLA-DPA1	4.51134e-12	-0.987294	0.363	0.232	1.08962e-07	FB	HLA-DPA1
RGS1	2.67628e-11	-0.805593	0.429	0.303	6.46401e-07	FB	RGS1
PLA2G2A	9.57171e-11	-1.05086	0.253	0.168	2.31186e-06	FB	PLA2G2A
F13A1	1.24913e-10	-0.597327	0.301	0.193	3.01702e-06	FB	F13A1
HLA-B	2.96154e-10	-0.751107	0.724	0.571	7.153e-06	FB	HLA-B
CCND1	4.8347e-10	0.561682	0.568	0.523	1.16773e-05	FB	CCND1
GMFG	5.08729e-10	-0.78031	0.262	0.339	1.22873e-05	FB	GMFG
ECSCR	2.48359e-09	-1.05637	0.477	0.535	5.99862e-05	FB	ECSCR
CD74	9.5318e-09	-1.65953	0.706	0.586	0.000230221	FB	CD74
GYPC	4.72853e-08	-0.62049	0.454	0.529	0.00114208	FB	GYPC
BPGM	7.71596e-08	-0.617534	0.326	0.416	0.00186363	FB	BPGM
SLC25A37	1.36442e-07	-0.71246	0.315	0.39	0.00329548	FB	SLC25A37
HBQ1	1.41914e-232	2.87333	0.904	0.114	3.42764e-228	Blood cells	HBQ1
HEMGN	5.33331e-231	3.30284	0.941	0.13	1.28815e-226	Blood cells	HEMGN
EPB42	3.08283e-206	2.17653	0.765	0.082	7.44595e-202	Blood cells	EPB42
PHOSPHO1	1.94287e-201	1.04368	0.567	0.035	4.69262e-197	Blood cells	PHOSPHO1
DMTN	1.42911e-177	1.21868	0.701	0.077	3.45174e-173	Blood cells	DMTN
SLC4A1	3.85411e-171	3.1426	0.909	0.18	9.30882e-167	Blood cells	SLC4A1
ALAS2.1	4.3203e-171	4.7313	0.973	0.25	1.04348e-166	Blood cells	ALAS2
GYPB.1	1.51102e-170	3.56957	0.888	0.177	3.64958e-166	Blood cells	GYPB
RHCE	2.48451e-170	1.09094	0.465	0.027	6.00083e-166	Blood cells	RHCE
GYPA.1	1.18276e-153	3.84763	0.888	0.205	2.85671e-149	Blood cells	GYPA
CR1L	3.68096e-151	1.24284	0.513	0.042	8.89062e-147	Blood cells	CR1L
C17orf99	2.09835e-150	1.14255	0.444	0.029	5.06816e-146	Blood cells	C17orf99
HBM.1	2.64802e-144	5.76235	0.989	0.339	6.39577e-140	Blood cells	HBM
KLF1	4.27178e-143	1.62159	0.567	0.061	1.03176e-138	Blood cells	KLF1
SLC25A37.1	1.42106e-141	3.21347	0.973	0.336	3.43228e-137	Blood cells	SLC25A37
AHSP.1	8.4206e-140	5.38648	0.968	0.344	2.03383e-135	Blood cells	AHSP
XK	4.25535e-134	0.678737	0.428	0.031	1.02779e-129	Blood cells	XK
OSBP2	7.14882e-130	1.20777	0.701	0.115	1.72666e-125	Blood cells	OSBP2
SPTA1	6.77807e-127	1.40652	0.561	0.068	1.63711e-122	Blood cells	SPTA1
RHAG	2.25563e-124	1.6608	0.588	0.08	5.44803e-120	Blood cells	RHAG
GATA1	1.29131e-123	1.07802	0.476	0.046	3.1189e-119	Blood cells	GATA1
SNCA	4.16778e-120	3.33442	0.947	0.38	1.00664e-115	Blood cells	SNCA
NFE2	5.68639e-119	1.41074	0.594	0.084	1.37343e-114	Blood cells	NFE2
HBG1.1	9.7335e-118	6.15142	1	0.762	2.35093e-113	Blood cells	HBG1
HBA1.1	1.18893e-117	6.13292	1	0.8	2.87161e-113	Blood cells	HBA1
EPB41	8.75674e-117	1.78602	0.663	0.112	2.11502e-112	Blood cells	EPB41
HBA2.1	2.06188e-116	5.55336	1	0.852	4.98006e-112	Blood cells	HBA2
HBG2.1	2.40616e-116	5.61115	1	0.847	5.81161e-112	Blood cells	HBG2
GYPE	5.79705e-113	1.3472	0.513	0.064	1.40016e-108	Blood cells	GYPE
SLC25A39.1	1.43971e-109	3.03518	0.989	0.601	3.47733e-105	Blood cells	SLC25A39
BPGM.1	5.58205e-109	3.05414	0.914	0.361	1.34823e-104	Blood cells	BPGM
TSPO2	4.78225e-107	0.924823	0.337	0.024	1.15506e-102	Blood cells	TSPO2
ANK1	1.10183e-106	0.963357	0.572	0.083	2.66124e-102	Blood cells	ANK1
MPP1	1.64877e-106	1.91896	0.898	0.295	3.98226e-102	Blood cells	MPP1
TRIM10	4.63187e-106	0.581857	0.358	0.027	1.11873e-101	Blood cells	TRIM10
BLVRB.1	4.55244e-104	3.80703	0.984	0.645	1.09955e-99	Blood cells	BLVRB
RHD	3.52621e-102	0.946314	0.497	0.064	8.51685e-98	Blood cells	RHD
STRADB	4.01496e-102	1.72479	0.872	0.284	9.69734e-98	Blood cells	STRADB
KEL	1.20563e-101	0.572658	0.406	0.04	2.91196e-97	Blood cells	KEL
SLC22A4	8.99477e-101	0.51634	0.353	0.028	2.17251e-96	Blood cells	SLC22A4
KRT1	1.56749e-98	1.00122	0.278	0.016	3.78597e-94	Blood cells	KRT1
GYPC.1	2.78178e-97	2.80103	0.947	0.483	6.71884e-93	Blood cells	GYPC
FAM46C	2.03403e-94	1.84038	0.807	0.242	4.9128e-90	Blood cells	FAM46C
HBZ.1	2.48811e-94	5.84783	0.947	0.408	6.00954e-90	Blood cells	HBZ
TMSB10	3.02766e-93	-2.21024	1	1	7.31272e-89	Blood cells	TMSB10
EEF1A1	4.52724e-92	-1.78647	1	0.999	1.09347e-87	Blood cells	EEF1A1
FAM65C	9.66777e-91	0.713848	0.433	0.054	2.33506e-86	Blood cells	FAM65C
DCAF12	5.06709e-90	1.9311	0.872	0.312	1.22386e-85	Blood cells	DCAF12
RAP1GAP	1.23031e-89	0.894579	0.465	0.065	2.97158e-85	Blood cells	RAP1GAP
FECH	3.54609e-88	2.0829	0.829	0.312	8.56486e-84	Blood cells	FECH
BCL2L1	2.59246e-85	1.33015	0.781	0.241	6.26157e-81	Blood cells	BCL2L1
FAM210B	3.40191e-81	1.73021	0.861	0.338	8.21663e-77	Blood cells	FAM210B
HBB.1	6.15861e-79	6.42301	0.898	0.59	1.48749e-74	Blood cells	HBB
CFL1	1.53036e-78	-1.93292	0.968	0.989	3.69627e-74	Blood cells	CFL1
RPL5	6.00175e-78	-1.89601	1	0.993	1.4496e-73	Blood cells	RPL5
RPL34	2.03879e-77	-1.61971	1	0.999	4.92428e-73	Blood cells	RPL34
RPS18	5.61181e-77	-1.86591	0.979	0.994	1.35542e-72	Blood cells	RPS18
RPL3	6.72928e-77	-1.84865	0.989	0.996	1.62532e-72	Blood cells	RPL3
ERMAP	1.50829e-76	1.03662	0.513	0.097	3.64298e-72	Blood cells	ERMAP
TUBB1	1.74772e-76	0.668527	0.348	0.039	4.22127e-72	Blood cells	TUBB1
RPL10	4.17467e-76	-1.81381	0.995	0.999	1.00831e-71	Blood cells	RPL10
EEF1G	6.99069e-76	-1.67379	0.968	0.992	1.68846e-71	Blood cells	EEF1G
RPL9	1.91335e-75	-1.63313	1	0.998	4.62132e-71	Blood cells	RPL9
RPS3A	1.08826e-74	-1.60253	1	0.999	2.62848e-70	Blood cells	RPS3A
RPS27	1.10495e-74	-1.54993	1	1	2.66879e-70	Blood cells	RPS27
SELENBP1	2.27295e-74	2.37623	0.898	0.467	5.48985e-70	Blood cells	SELENBP1
RPL7	3.15689e-74	-1.61883	0.995	0.999	7.62483e-70	Blood cells	RPL7
RPL15	6.25198e-74	-1.70511	0.995	0.997	1.51004e-69	Blood cells	RPL15
RPL23	1.10595e-73	-1.77385	0.941	0.986	2.6712e-69	Blood cells	RPL23
RPL6	1.61565e-71	-1.73875	0.984	0.994	3.90227e-67	Blood cells	RPL6
RPL31	5.57339e-71	-1.53414	1	1	1.34614e-66	Blood cells	RPL31
TRIM58	4.90897e-70	1.21694	0.583	0.144	1.18566e-65	Blood cells	TRIM58
RPS23	5.75794e-70	-1.6342	0.984	0.996	1.39071e-65	Blood cells	RPS23
RPL13	2.55667e-69	-1.54123	1	0.999	6.17513e-65	Blood cells	RPL13
SLC14A1	2.75004e-69	0.934316	0.396	0.059	6.64217e-65	Blood cells	SLC14A1
RPS6	5.48214e-69	-1.55522	0.995	0.997	1.3241e-64	Blood cells	RPS6
GFI1B	6.48747e-68	0.606009	0.289	0.03	1.56692e-63	Blood cells	GFI1B
RPL37A	8.19231e-68	-1.42085	0.995	0.998	1.97869e-63	Blood cells	RPL37A
HMBS.1	1.45284e-67	2.74816	0.791	0.329	3.50904e-63	Blood cells	HMBS
RPL26	1.77501e-66	-1.59003	0.989	0.993	4.28719e-62	Blood cells	RPL26
RPL10A	3.17328e-66	-1.74411	0.947	0.986	7.66443e-62	Blood cells	RPL10A
RPL27A	1.49006e-65	-1.4327	0.995	0.996	3.59894e-61	Blood cells	RPL27A
NCOA4.1	2.58215e-65	2.21153	0.914	0.603	6.23666e-61	Blood cells	NCOA4
RPS14	3.42758e-65	-1.53651	0.995	0.998	8.27863e-61	Blood cells	RPS14
RPL19	5.66449e-65	-1.55758	0.984	0.991	1.36814e-60	Blood cells	RPL19
RPL39	4.91312e-64	-1.37946	0.995	0.996	1.18667e-59	Blood cells	RPL39
RPS4X	5.0413e-64	-1.57968	0.989	0.993	1.21763e-59	Blood cells	RPS4X
RPL27	1.40348e-63	-1.45243	0.979	0.989	3.38982e-59	Blood cells	RPL27
GNB2L1	2.26757e-63	-1.63372	0.957	0.98	5.47687e-59	Blood cells	GNB2L1
SMIM1	1.29732e-62	1.85508	0.69	0.239	3.13343e-58	Blood cells	SMIM1
RPL32	1.44341e-62	-1.36158	1	0.998	3.48626e-58	Blood cells	RPL32
RPL36	6.41296e-62	-1.45954	0.979	0.997	1.54892e-57	Blood cells	RPL36
RPL18A	8.79801e-62	-1.40551	1	0.998	2.12498e-57	Blood cells	RPL18A
RPL23A	1.73384e-61	-1.36197	1	0.997	4.18773e-57	Blood cells	RPL23A
RPS13	5.48894e-60	-1.44089	0.984	0.995	1.32574e-55	Blood cells	RPS13
RPL8	8.06446e-60	-1.46978	1	0.996	1.94781e-55	Blood cells	RPL8
MDK.1	8.71531e-60	-2.73029	0.973	0.971	2.10501e-55	Blood cells	MDK
TAL1	1.21216e-59	0.765768	0.519	0.122	2.92772e-55	Blood cells	TAL1
RPL37	1.28752e-59	-1.44081	1	0.998	3.10976e-55	Blood cells	RPL37
CD63.1	2.02161e-59	-1.97583	0.957	0.967	4.8828e-55	Blood cells	CD63
RPS24	3.98895e-59	-1.44724	0.989	0.994	9.63452e-55	Blood cells	RPS24
FBXO7	2.94248e-58	1.66013	0.904	0.559	7.10697e-54	Blood cells	FBXO7
RPL11	3.10808e-58	-1.33981	1	0.997	7.50696e-54	Blood cells	RPL11
NGFRAP1	3.65489e-58	-1.97518	0.909	0.955	8.82766e-54	Blood cells	NGFRAP1
RPS3	4.87132e-57	-1.34584	0.995	0.996	1.17657e-52	Blood cells	RPS3
TMCC2	5.02731e-57	2.32134	0.492	0.117	1.21425e-52	Blood cells	TMCC2
ACTG1.1	5.41929e-57	-2.26653	0.984	0.979	1.30892e-52	Blood cells	ACTG1
GPR146	6.655e-57	0.634548	0.348	0.053	1.60738e-52	Blood cells	GPR146
NPM1	2.06347e-56	-1.55566	0.925	0.962	4.98391e-52	Blood cells	NPM1
VIM.1	3.88442e-56	-2.38179	0.973	0.979	9.38203e-52	Blood cells	VIM
RPS8	5.77178e-56	-1.40356	1	0.993	1.39406e-51	Blood cells	RPS8
RPS27A	6.46037e-56	-1.33971	0.995	0.994	1.56037e-51	Blood cells	RPS27A
RPS7	1.91382e-55	-1.3638	0.989	0.991	4.62245e-51	Blood cells	RPS7
RPLP0	2.57061e-55	-1.33369	0.984	0.993	6.20878e-51	Blood cells	RPLP0
HSPB1.1	3.41607e-55	-2.19792	0.989	0.996	8.25084e-51	Blood cells	HSPB1
RPL41	4.45505e-55	-1.0507	1	0.999	1.07603e-50	Blood cells	RPL41
RPS19	9.99876e-55	-1.29674	1	0.997	2.415e-50	Blood cells	RPS19
UCP2.1	2.03104e-54	1.87216	0.813	0.398	4.90557e-50	Blood cells	UCP2
TMSB4X	4.98328e-54	-2.68143	0.995	0.999	1.20361e-49	Blood cells	TMSB4X
RPS29	8.11809e-54	-1.18024	1	0.998	1.96076e-49	Blood cells	RPS29
BNIP3L	9.21233e-54	2.20865	0.968	0.801	2.22505e-49	Blood cells	BNIP3L
RPL4	1.47556e-53	-1.24025	0.979	0.987	3.56392e-49	Blood cells	RPL4
RPL24	1.64327e-53	-1.35159	0.973	0.991	3.96899e-49	Blood cells	RPL24
RFESD	7.05954e-53	0.644105	0.369	0.067	1.70509e-48	Blood cells	RFESD
RPL7A	7.34075e-53	-1.46059	0.963	0.982	1.77301e-48	Blood cells	RPL7A
RPL38	1.29897e-52	-1.22286	0.989	0.99	3.13741e-48	Blood cells	RPL38
COX4I1.1	1.9015e-52	-1.54142	0.973	0.98	4.59269e-48	Blood cells	COX4I1
ADIPOR1	2.43242e-52	1.37424	0.893	0.558	5.87502e-48	Blood cells	ADIPOR1
LRRC75A-AS1	8.37611e-52	-1.55857	0.791	0.916	2.02308e-47	Blood cells	LRRC75A-AS1
RPS16	9.12108e-52	-1.34734	0.963	0.989	2.20301e-47	Blood cells	RPS16
PPIA	9.7783e-52	-1.30699	0.995	0.993	2.36175e-47	Blood cells	PPIA
COMMD6	3.83954e-51	-1.55039	0.93	0.953	9.27363e-47	Blood cells	COMMD6
FTL	4.26217e-51	1.1336	1	0.999	1.02944e-46	Blood cells	FTL
YWHAZ	7.42652e-51	-1.3402	0.866	0.935	1.79373e-46	Blood cells	YWHAZ
DSTN	2.33478e-50	-1.62576	0.872	0.942	5.63921e-46	Blood cells	DSTN
SRP14	2.23394e-49	-1.33837	0.995	0.993	5.39564e-45	Blood cells	SRP14
HMGN3	3.73442e-49	-1.55871	0.872	0.942	9.01975e-45	Blood cells	HMGN3
RPS9	3.78177e-49	-1.36978	0.947	0.973	9.1341e-45	Blood cells	RPS9
YWHAE	4.10082e-49	-1.19049	0.92	0.961	9.9047e-45	Blood cells	YWHAE
ATP5G2.1	9.42082e-49	-1.5258	0.952	0.959	2.27541e-44	Blood cells	ATP5G2
MYL12A	1.03318e-48	-1.36871	0.952	0.969	2.49544e-44	Blood cells	MYL12A
NPL	1.03527e-48	0.754279	0.455	0.111	2.5005e-44	Blood cells	NPL
RPS20	1.07119e-48	-1.23938	0.979	0.991	2.58725e-44	Blood cells	RPS20
HNRNPA1	2.22701e-48	-1.33117	0.845	0.922	5.37889e-44	Blood cells	HNRNPA1
PTMA	2.8543e-48	-1.51977	0.984	0.991	6.89399e-44	Blood cells	PTMA
RPS11	3.43189e-48	-1.21907	0.979	0.986	8.28905e-44	Blood cells	RPS11
SEPW1.1	9.69103e-48	-1.94676	0.957	0.959	2.34067e-43	Blood cells	SEPW1
GAPDH.1	1.01265e-47	-1.97135	0.989	0.996	2.44584e-43	Blood cells	GAPDH
GMPR	1.51422e-47	0.934074	0.663	0.248	3.65729e-43	Blood cells	GMPR
PKM.1	1.63946e-47	-1.61051	0.733	0.906	3.9598e-43	Blood cells	PKM
MORF4L1	1.65167e-47	-1.4272	0.898	0.927	3.98929e-43	Blood cells	MORF4L1
RPL30	2.06531e-47	-1.1647	0.989	0.993	4.98835e-43	Blood cells	RPL30
CCNDBP1	2.14715e-47	1.50337	0.84	0.539	5.18601e-43	Blood cells	CCNDBP1
TPM4.1	3.7365e-47	-1.69833	0.807	0.892	9.02477e-43	Blood cells	TPM4
ANXA2.1	4.68188e-47	-2.07711	0.893	0.932	1.13082e-42	Blood cells	ANXA2
B2M.1	4.72961e-47	-2.19171	0.995	0.996	1.14234e-42	Blood cells	B2M
TPI1.1	5.73212e-47	-1.70751	0.952	0.969	1.38448e-42	Blood cells	TPI1
HSBP1	1.31279e-46	-1.49789	0.898	0.944	3.17077e-42	Blood cells	HSBP1
RPS25	1.324e-46	-1.1817	0.893	0.973	3.19785e-42	Blood cells	RPS25
EID1	1.7568e-46	-1.45546	0.834	0.926	4.24319e-42	Blood cells	EID1
PFN1	3.05087e-46	-1.49122	0.979	0.983	7.36878e-42	Blood cells	PFN1
MYL6	3.30469e-46	-1.02484	1	1	7.98182e-42	Blood cells	MYL6
RPL18	3.83399e-46	-1.218	0.973	0.989	9.26025e-42	Blood cells	RPL18
DDX5.1	3.96293e-46	-1.53181	0.898	0.956	9.57165e-42	Blood cells	DDX5
RHOA	4.22224e-46	-1.41564	0.861	0.93	1.0198e-41	Blood cells	RHOA
RPS15	7.41164e-46	-1.12294	0.989	0.994	1.79013e-41	Blood cells	RPS15
TPT1	8.06887e-46	-1.1046	0.979	0.998	1.94888e-41	Blood cells	TPT1
RPL35A	9.73176e-46	-1.10713	0.989	0.988	2.35051e-41	Blood cells	RPL35A
IFITM3	1.32029e-45	-2.39078	0.973	0.964	3.18889e-41	Blood cells	IFITM3
RPL29	1.38764e-45	-1.20516	0.979	0.987	3.35157e-41	Blood cells	RPL29
RPL12	5.73393e-45	-1.34126	0.973	0.978	1.38492e-40	Blood cells	RPL12
SEPT7.1	6.13452e-45	-1.64936	0.834	0.912	1.48167e-40	Blood cells	2022-09-07
RPLP1	9.37796e-45	-1.05855	1	0.999	2.26506e-40	Blood cells	RPLP1
LDHB.1	5.30312e-44	-1.81761	0.904	0.951	1.28086e-39	Blood cells	LDHB
RPS15A	7.01855e-44	-1.21558	0.979	0.984	1.69519e-39	Blood cells	RPS15A
NDUFS5.1	7.35935e-44	-1.51083	0.947	0.959	1.7775e-39	Blood cells	NDUFS5
CDKN2D	8.16763e-44	1.10338	0.556	0.184	1.97273e-39	Blood cells	CDKN2D
HMGN2	2.47638e-43	-1.45809	0.995	0.988	5.98121e-39	Blood cells	HMGN2
SLC25A3.1	2.68598e-43	-1.4474	0.936	0.953	6.48744e-39	Blood cells	SLC25A3
MAGED2.1	5.41229e-43	-1.66979	0.818	0.907	1.30723e-38	Blood cells	MAGED2
RPS5	5.9551e-43	-1.22998	0.936	0.974	1.43833e-38	Blood cells	RPS5
ANXA5.1	6.24268e-43	-1.58114	0.856	0.918	1.5078e-38	Blood cells	ANXA5
TCP11L2	1.49826e-42	0.78666	0.321	0.061	3.61874e-38	Blood cells	TCP11L2
RPL35	1.70266e-42	-1.11544	0.925	0.98	4.11243e-38	Blood cells	RPL35
TSPAN32	2.15822e-42	0.617435	0.353	0.074	5.21275e-38	Blood cells	TSPAN32
GPX4	2.28825e-42	-1.48161	0.872	0.932	5.5268e-38	Blood cells	GPX4
NDUFB2.1	2.36412e-42	-1.41991	0.936	0.961	5.71006e-38	Blood cells	NDUFB2
ACKR1	1.1316e-41	0.72123	0.257	0.04	2.73315e-37	Blood cells	ACKR1
GNAS	2.75545e-41	-1.26685	0.963	0.983	6.65523e-37	Blood cells	GNAS
WBP5.1	3.18429e-41	-1.44175	0.813	0.893	7.69101e-37	Blood cells	WBP5
LDHA.1	4.95564e-41	-1.72463	0.872	0.947	1.19693e-36	Blood cells	LDHA
RPL14	5.93184e-41	-1.10142	0.93	0.98	1.43272e-36	Blood cells	RPL14
UQCRQ.1	5.98541e-41	-1.2799	0.952	0.98	1.44566e-36	Blood cells	UQCRQ
TANGO2	8.30514e-41	0.775336	0.62	0.24	2.00594e-36	Blood cells	TANGO2
PEBP1	2.11388e-40	-1.45718	0.738	0.877	5.10566e-36	Blood cells	PEBP1
SMIM5	3.0071e-40	0.938302	0.449	0.127	7.26305e-36	Blood cells	SMIM5
SUB1	3.14758e-40	-1.19955	0.914	0.957	7.60234e-36	Blood cells	SUB1
HSP90B1.1	7.95331e-40	-1.63412	0.877	0.92	1.92096e-35	Blood cells	HSP90B1
SLC2A1.1	9.32717e-40	1.79857	0.797	0.472	2.25279e-35	Blood cells	SLC2A1
C4orf3	1.23223e-39	-1.33993	0.818	0.913	2.97621e-35	Blood cells	C4orf3
DYNLT1	1.922e-39	-1.4762	0.829	0.9	4.6422e-35	Blood cells	DYNLT1
EIF2AK1	2.60504e-39	0.915709	0.642	0.274	6.29195e-35	Blood cells	EIF2AK1
RPL13A	3.90619e-39	-1.205	0.85	0.908	9.43461e-35	Blood cells	RPL13A
LAPTM4A.1	3.91524e-39	-1.50313	0.829	0.903	9.45647e-35	Blood cells	LAPTM4A
OAZ1.1	5.28918e-39	1.28036	1	0.982	1.2775e-34	Blood cells	OAZ1
NACA	5.63198e-39	-0.970686	0.984	0.985	1.36029e-34	Blood cells	NACA
C12orf57.1	6.79719e-39	-1.45202	0.807	0.884	1.64173e-34	Blood cells	C12orf57
CPOX	1.06359e-38	0.869506	0.54	0.195	2.56888e-34	Blood cells	CPOX
ARPC2	1.19708e-38	-1.54528	0.856	0.908	2.89131e-34	Blood cells	ARPC2
RPS2	1.42182e-38	-1.17783	0.973	0.977	3.43413e-34	Blood cells	RPS2
RPL22	1.84944e-38	-1.07708	0.968	0.973	4.46695e-34	Blood cells	RPL22
SOX4.1	1.85468e-38	-2.02944	0.679	0.836	4.47962e-34	Blood cells	SOX4
NAP1L1	3.46412e-38	-1.29648	0.802	0.926	8.36689e-34	Blood cells	NAP1L1
RPLP2	4.99683e-38	-0.975336	0.989	0.995	1.20688e-33	Blood cells	RPLP2
CRIP2.1	5.10935e-38	-1.95229	0.893	0.933	1.23406e-33	Blood cells	CRIP2
CIRBP	8.03704e-38	-1.19564	0.856	0.924	1.94119e-33	Blood cells	CIRBP
ATP5A1.1	8.04821e-38	-1.54771	0.92	0.951	1.94388e-33	Blood cells	ATP5A1
TUBA1A.1	9.46242e-38	-1.74816	0.893	0.937	2.28546e-33	Blood cells	TUBA1A
PRDX2.1	1.10085e-37	1.80943	0.963	0.927	2.65889e-33	Blood cells	PRDX2
H3F3B.1	1.11603e-37	-1.46134	0.995	0.982	2.69555e-33	Blood cells	H3F3B
RPL28	1.72901e-37	-1.16683	0.979	0.979	4.17608e-33	Blood cells	RPL28
HNRNPDL.1	2.95886e-37	-1.23875	0.882	0.931	7.14652e-33	Blood cells	HNRNPDL
HSPD1	5.31976e-37	-1.52197	0.743	0.872	1.28488e-32	Blood cells	HSPD1
RPL17	6.07465e-37	-0.722858	0.898	0.951	1.46721e-32	Blood cells	RPL17
COX7C.1	6.32937e-37	-1.46497	0.947	0.983	1.52873e-32	Blood cells	COX7C
TMA7	7.44555e-37	-0.846669	0.963	0.989	1.79832e-32	Blood cells	TMA7
TOMM7	8.55619e-37	-1.23036	0.84	0.935	2.06658e-32	Blood cells	TOMM7
WSB1	8.97252e-37	-1.39488	0.711	0.866	2.16713e-32	Blood cells	WSB1
ITGB1.1	1.44441e-36	-1.50597	0.845	0.898	3.48868e-32	Blood cells	ITGB1
CAT	1.84684e-36	1.54926	0.818	0.549	4.46066e-32	Blood cells	CAT
RHOC	2.03978e-36	-1.3803	0.845	0.882	4.92668e-32	Blood cells	RHOC
PPP2R1A	2.3607e-36	-1.04989	0.545	0.787	5.70181e-32	Blood cells	PPP2R1A
BSG	2.42497e-36	1.49094	0.952	0.843	5.85702e-32	Blood cells	BSG
CALM1.1	2.47649e-36	-1.56537	0.92	0.959	5.98147e-32	Blood cells	CALM1
2022-09-02	4.15839e-36	-1.1661	0.829	0.892	1.00437e-31	Blood cells	2022-09-02
CALM2.1	5.87107e-36	-0.949948	0.973	0.987	1.41804e-31	Blood cells	CALM2
GSTP1.1	9.79857e-36	-1.24299	0.904	0.958	2.36665e-31	Blood cells	GSTP1
ENO1.1	1.65783e-35	-1.32651	0.85	0.925	4.00417e-31	Blood cells	ENO1
EIF4G2	2.50147e-35	-1.04074	0.877	0.936	6.0418e-31	Blood cells	EIF4G2
TMEM258	3.1079e-35	-1.09517	0.834	0.912	7.50651e-31	Blood cells	TMEM258
PGAM1	3.24982e-35	-1.31966	0.786	0.873	7.84929e-31	Blood cells	PGAM1
TPM2	5.60514e-35	-1.83668	0.861	0.893	1.35381e-30	Blood cells	TPM2
TTC3.1	1.51177e-34	-1.49746	0.663	0.825	3.65139e-30	Blood cells	TTC3
EEF1D	1.84151e-34	-1.12155	0.904	0.949	4.4478e-30	Blood cells	EEF1D
EEF1B2	2.12364e-34	-1.15039	0.888	0.942	5.12922e-30	Blood cells	EEF1B2
BANF1	2.41461e-34	-1.08819	0.898	0.931	5.832e-30	Blood cells	BANF1
MAGED1.1	3.25876e-34	-1.25931	0.578	0.792	7.87088e-30	Blood cells	MAGED1
USMG5.1	6.8011e-34	-1.47274	0.872	0.932	1.64267e-29	Blood cells	USMG5
ATP5C1.1	7.61654e-34	-1.32146	0.888	0.933	1.83962e-29	Blood cells	ATP5C1
SMOX	9.19393e-34	1.14003	0.487	0.174	2.22061e-29	Blood cells	SMOX
HMGN1.1	9.22948e-34	-1.213	0.856	0.914	2.2292e-29	Blood cells	HMGN1
TBCA	9.68155e-34	-1.16968	0.791	0.894	2.33838e-29	Blood cells	TBCA
FKBP1A	9.89871e-34	-1.18609	0.861	0.902	2.39084e-29	Blood cells	FKBP1A
RPS28	1.15445e-33	-0.951345	0.979	0.983	2.78834e-29	Blood cells	RPS28
TMEM56	1.25323e-33	0.872888	0.62	0.27	3.02693e-29	Blood cells	TMEM56
CALU.1	1.94945e-33	-1.54553	0.765	0.845	4.70851e-29	Blood cells	CALU
TESC.1	2.52757e-33	0.813429	0.61	0.25	6.10484e-29	Blood cells	TESC
YWHAQ	5.23303e-33	-1.15741	0.813	0.889	1.26393e-28	Blood cells	YWHAQ
ITM2B.1	5.25935e-33	-1.72875	0.936	0.947	1.27029e-28	Blood cells	ITM2B
EIF4A2.1	6.57039e-33	-1.03346	0.813	0.922	1.58695e-28	Blood cells	EIF4A2
NREP	7.16284e-33	-1.1588	0.818	0.924	1.73004e-28	Blood cells	NREP
FXYD6	7.71736e-33	-1.52134	0.754	0.848	1.86397e-28	Blood cells	FXYD6
NDUFA11.1	7.76788e-33	-1.24932	0.92	0.951	1.87618e-28	Blood cells	NDUFA11
SSR2.1	1.01007e-32	-1.42237	0.684	0.824	2.43963e-28	Blood cells	SSR2
NFIB.1	1.39748e-32	-1.45797	0.663	0.82	3.37533e-28	Blood cells	NFIB
MORF4L2.1	1.41073e-32	-1.06452	0.717	0.861	3.40734e-28	Blood cells	MORF4L2
HSP90AB1.1	2.4387e-32	-1.0106	0.979	0.98	5.89018e-28	Blood cells	HSP90AB1
PIM2	2.70688e-32	0.561073	0.465	0.159	6.53794e-28	Blood cells	PIM2
HAGH	2.90679e-32	1.12893	0.738	0.423	7.02076e-28	Blood cells	HAGH
SEC61G	3.35875e-32	-1.0886	0.904	0.923	8.1124e-28	Blood cells	SEC61G
NPC2	3.63066e-32	-1.15016	0.658	0.815	8.76914e-28	Blood cells	NPC2
CRIP1.1	3.73966e-32	-1.90876	0.904	0.923	9.03239e-28	Blood cells	CRIP1
COX8A.1	5.86159e-32	-1.40105	0.909	0.959	1.41575e-27	Blood cells	COX8A
HNRNPC	9.32497e-32	-1.05774	0.893	0.943	2.25226e-27	Blood cells	HNRNPC
ARL4A	1.05961e-31	1.96671	0.749	0.446	2.55927e-27	Blood cells	ARL4A
SNRPD2	1.69324e-31	-1.00487	0.85	0.934	4.08969e-27	Blood cells	SNRPD2
DBI	2.18601e-31	-1.41109	0.877	0.899	5.27987e-27	Blood cells	DBI
STMN1	2.25791e-31	-1.57144	0.968	0.951	5.45352e-27	Blood cells	STMN1
COX6C.1	3.33241e-31	-1.1366	0.973	0.988	8.04878e-27	Blood cells	COX6C
CALD1.1	5.28091e-31	-1.66411	0.802	0.888	1.2755e-26	Blood cells	CALD1
FSTL1.1	5.36045e-31	-1.74055	0.93	0.918	1.29471e-26	Blood cells	FSTL1
GNG5.1	6.06606e-31	-1.17584	0.882	0.94	1.46514e-26	Blood cells	GNG5
PARK7	8.86765e-31	-1.07562	0.909	0.94	2.1418e-26	Blood cells	PARK7
SPTBN1	1.18404e-30	-1.45477	0.791	0.87	2.85981e-26	Blood cells	SPTBN1
RBM39	1.25976e-30	-1.14319	0.909	0.938	3.04269e-26	Blood cells	RBM39
2022-03-08	1.7441e-30	0.69374	0.481	0.174	4.21252e-26	Blood cells	2022-03-08
C11orf31	1.93566e-30	-1.20766	0.791	0.869	4.67519e-26	Blood cells	C11orf31
ATP5O.1	2.03424e-30	-1.39904	0.92	0.949	4.9133e-26	Blood cells	ATP5O
RPSA	2.39949e-30	-0.880621	0.84	0.938	5.79548e-26	Blood cells	RPSA
SSR4.1	2.48105e-30	-1.41873	0.834	0.89	5.99248e-26	Blood cells	SSR4
NDUFA4.1	4.83406e-30	-1.22982	1	0.992	1.16757e-25	Blood cells	NDUFA4
ATP5I.1	5.51498e-30	-1.35722	0.952	0.979	1.33203e-25	Blood cells	ATP5I
PCGF5	7.09449e-30	0.882401	0.695	0.361	1.71353e-25	Blood cells	PCGF5
PRKAR1A	9.57206e-30	-0.949128	0.781	0.874	2.31194e-25	Blood cells	PRKAR1A
FAXDC2	9.97704e-30	0.584308	0.535	0.209	2.40975e-25	Blood cells	FAXDC2
ATP5G3.1	1.02714e-29	-1.58791	0.914	0.955	2.48084e-25	Blood cells	ATP5G3
TRAK2	1.12436e-29	0.667297	0.54	0.223	2.71568e-25	Blood cells	TRAK2
SHFM1	1.33872e-29	-0.975678	0.888	0.937	3.23342e-25	Blood cells	SHFM1
ALDOA.1	1.5885e-29	-1.57969	0.979	0.982	3.83671e-25	Blood cells	ALDOA
AKR1B1	2.20399e-29	-1.50924	0.706	0.823	5.32329e-25	Blood cells	AKR1B1
HSPA5	2.61954e-29	-1.45253	0.861	0.887	6.32697e-25	Blood cells	HSPA5
ESD	3.25225e-29	-1.25579	0.636	0.803	7.85517e-25	Blood cells	ESD
CISD2	3.32676e-29	1.1901	0.781	0.527	8.03513e-25	Blood cells	CISD2
RBMX	3.36629e-29	-1.01977	0.674	0.832	8.1306e-25	Blood cells	RBMX
FAM127A	3.46462e-29	-1.17759	0.802	0.891	8.36809e-25	Blood cells	FAM127A
MBNL3	4.02947e-29	0.511956	0.374	0.106	9.73239e-25	Blood cells	MBNL3
FKBP8	5.99687e-29	0.595456	0.738	0.411	1.44842e-24	Blood cells	FKBP8
TSPAN3	6.1248e-29	-1.21164	0.738	0.826	1.47932e-24	Blood cells	TSPAN3
CFDP1	9.39955e-29	-1.19092	0.487	0.751	2.27027e-24	Blood cells	CFDP1
ACTB.1	1.07448e-28	-1.39381	0.995	0.993	2.59518e-24	Blood cells	ACTB
RGS10	1.12906e-28	0.852959	0.658	0.317	2.72701e-24	Blood cells	RGS10
ZFAS1.1	1.24917e-28	-1.14609	0.77	0.858	3.01712e-24	Blood cells	ZFAS1
P4HB.1	1.25262e-28	-1.24488	0.781	0.854	3.02546e-24	Blood cells	P4HB
HNRNPA2B1	1.27098e-28	-0.94218	0.941	0.968	3.06981e-24	Blood cells	HNRNPA2B1
C14orf2.1	1.57851e-28	-1.2906	0.947	0.962	3.81258e-24	Blood cells	C14orf2
EIF3L	1.82173e-28	-1.0836	0.791	0.891	4.40003e-24	Blood cells	EIF3L
ATP5F1.1	2.07547e-28	-1.25453	0.786	0.892	5.01289e-24	Blood cells	ATP5F1
KTN1	2.19534e-28	-1.3501	0.674	0.852	5.30241e-24	Blood cells	KTN1
ZFP36L1	4.99041e-28	-1.24802	0.743	0.851	1.20533e-23	Blood cells	ZFP36L1
SRP9	5.02122e-28	-0.88329	0.845	0.919	1.21277e-23	Blood cells	SRP9
NDUFA13.1	5.55779e-28	-1.08469	0.941	0.961	1.34237e-23	Blood cells	NDUFA13
NDUFC2	6.55829e-28	-0.807697	0.743	0.844	1.58402e-23	Blood cells	NDUFC2
NHP2L1.1	7.63178e-28	-1.3447	0.834	0.882	1.8433e-23	Blood cells	NHP2L1
GLRX5	7.819e-28	1.25588	0.652	0.363	1.88852e-23	Blood cells	GLRX5
MRPL51	8.9833e-28	-1.139	0.834	0.89	2.16974e-23	Blood cells	MRPL51
CNN3.1	1.32012e-27	-1.26843	0.813	0.871	3.18848e-23	Blood cells	CNN3
RPS12	1.4416e-27	-0.867309	0.995	0.991	3.4819e-23	Blood cells	RPS12
EIF3E	1.48144e-27	-1.02141	0.711	0.861	3.57813e-23	Blood cells	EIF3E
FAM104A	1.61754e-27	0.930923	0.631	0.324	3.90685e-23	Blood cells	FAM104A
PDIA3.1	1.68812e-27	-1.22517	0.824	0.852	4.07731e-23	Blood cells	PDIA3
PRMT1	1.72355e-27	-1.08985	0.604	0.761	4.1629e-23	Blood cells	PRMT1
NDUFA1.1	2.07267e-27	-1.14143	0.947	0.976	5.00612e-23	Blood cells	NDUFA1
MAP2K3	2.52758e-27	1.13915	0.61	0.322	6.10486e-23	Blood cells	MAP2K3
CNBP	2.55579e-27	-0.839663	0.941	0.946	6.173e-23	Blood cells	CNBP
CALR.1	3.17164e-27	-1.2196	0.872	0.9	7.66047e-23	Blood cells	CALR
PTTG1IP	3.79943e-27	-1.12774	0.636	0.781	9.17677e-23	Blood cells	PTTG1IP
RPS21	3.92232e-27	-0.799152	0.93	0.965	9.47357e-23	Blood cells	RPS21
SUMO2	3.98649e-27	-0.899356	0.914	0.945	9.62857e-23	Blood cells	SUMO2
PGK1.1	3.99519e-27	-1.14132	0.888	0.9	9.64959e-23	Blood cells	PGK1
PSAP	4.62644e-27	-1.33812	0.893	0.924	1.11742e-22	Blood cells	PSAP
ANAPC11	5.06133e-27	-1.05985	0.85	0.92	1.22246e-22	Blood cells	ANAPC11
RAB2A	7.20598e-27	-1.02121	0.572	0.762	1.74046e-22	Blood cells	RAB2A
ECH1.1	1.00944e-26	-1.27486	0.759	0.859	2.4381e-22	Blood cells	ECH1
HIGD2A.1	1.43822e-26	-1.30299	0.77	0.859	3.47373e-22	Blood cells	HIGD2A
MYEOV2	1.51275e-26	-0.989855	0.781	0.88	3.65375e-22	Blood cells	MYEOV2
HMGB1	1.54656e-26	-0.860401	0.93	0.974	3.73541e-22	Blood cells	HMGB1
MRPL33	1.6815e-26	-1.0696	0.861	0.915	4.06134e-22	Blood cells	MRPL33
SRSF3.1	1.7255e-26	-1.08918	0.84	0.924	4.1676e-22	Blood cells	SRSF3
SON.1	2.09184e-26	-1.17245	0.877	0.928	5.05243e-22	Blood cells	SON
ATP6V1G1	2.12905e-26	-0.953821	0.807	0.875	5.14228e-22	Blood cells	ATP6V1G1
HSPE1	2.29286e-26	-1.21881	0.888	0.918	5.53795e-22	Blood cells	HSPE1
OSTC.1	2.51323e-26	-1.03817	0.791	0.86	6.07021e-22	Blood cells	OSTC
SRSF7.1	2.53432e-26	-1.02197	0.797	0.883	6.12113e-22	Blood cells	SRSF7
VAPA	2.99329e-26	-0.982632	0.722	0.831	7.2297e-22	Blood cells	VAPA
MINOS1.1	3.14165e-26	-1.14405	0.824	0.89	7.58803e-22	Blood cells	MINOS1
MATR3	3.31483e-26	-0.946361	0.722	0.849	8.00631e-22	Blood cells	MATR3
TMED2	3.32506e-26	-0.823081	0.561	0.744	8.03101e-22	Blood cells	TMED2
PHPT1	3.3756e-26	-1.15625	0.898	0.926	8.1531e-22	Blood cells	PHPT1
ATP5H.1	4.10665e-26	-1.24721	0.952	0.951	9.91878e-22	Blood cells	ATP5H
NDUFB4	4.32559e-26	-1.04162	0.845	0.911	1.04476e-21	Blood cells	NDUFB4
RPS10	4.56428e-26	-0.54422	0.845	0.929	1.10241e-21	Blood cells	RPS10
DYNLL1	4.59453e-26	-0.959047	0.968	0.978	1.10972e-21	Blood cells	DYNLL1
UBC	4.83072e-26	-0.742906	0.984	0.978	1.16676e-21	Blood cells	UBC
CUTA	4.9807e-26	-1.06686	0.813	0.873	1.20299e-21	Blood cells	CUTA
IFITM2	5.71067e-26	-1.68321	0.791	0.853	1.3793e-21	Blood cells	IFITM2
TMBIM4	6.12931e-26	-1.22534	0.631	0.759	1.48041e-21	Blood cells	TMBIM4
NCL	6.85022e-26	-1.10905	0.791	0.877	1.65453e-21	Blood cells	NCL
ATP5L.1	7.09265e-26	-0.955677	0.952	0.975	1.71309e-21	Blood cells	ATP5L
PLD3.1	7.61778e-26	-1.25169	0.615	0.772	1.83992e-21	Blood cells	PLD3
RSL1D1	8.48585e-26	-0.996155	0.615	0.796	2.04959e-21	Blood cells	RSL1D1
TCEAL4	8.51603e-26	-1.30077	0.599	0.757	2.05688e-21	Blood cells	TCEAL4
ROMO1	1.07717e-25	-0.971887	0.898	0.948	2.60169e-21	Blood cells	ROMO1
S100A11.1	1.10784e-25	-2.16067	0.866	0.883	2.67578e-21	Blood cells	S100A11
VDAC2.1	1.24441e-25	-1.18568	0.834	0.875	3.00562e-21	Blood cells	VDAC2
NDUFC1.1	1.74428e-25	-1.12505	0.909	0.933	4.21295e-21	Blood cells	NDUFC1
ACTN1	1.84493e-25	-1.17087	0.465	0.697	4.45605e-21	Blood cells	ACTN1
SERPINH1.1	1.85115e-25	-1.23028	0.743	0.823	4.47109e-21	Blood cells	SERPINH1
ATP5J.1	2.22402e-25	-1.30698	0.963	0.972	5.37166e-21	Blood cells	ATP5J
NDUFB8	3.1535e-25	-1.09468	0.829	0.902	7.61665e-21	Blood cells	NDUFB8
SRRM1	3.29847e-25	-1.17156	0.69	0.808	7.96679e-21	Blood cells	SRRM1
ATP5B.1	3.51017e-25	-1.21025	0.968	0.984	8.47812e-21	Blood cells	ATP5B
POLR2E	3.74637e-25	-1.26648	0.711	0.795	9.04862e-21	Blood cells	POLR2E
HSPA8.1	4.02765e-25	-1.00254	0.968	0.96	9.72798e-21	Blood cells	HSPA8
VDAC1.1	4.35812e-25	-1.13925	0.626	0.778	1.05262e-20	Blood cells	VDAC1
PPDPF	4.49804e-25	-0.529567	0.535	0.778	1.08641e-20	Blood cells	PPDPF
COX5B.1	4.87576e-25	-1.28283	0.952	0.969	1.17764e-20	Blood cells	COX5B
FAU	5.40108e-25	-0.692608	1	0.989	1.30452e-20	Blood cells	FAU
SLC25A5.1	5.4984e-25	-1.15312	0.866	0.911	1.32803e-20	Blood cells	SLC25A5
PIM1	6.77086e-25	0.862676	0.599	0.308	1.63537e-20	Blood cells	PIM1
NDUFS4	6.89767e-25	-1.16112	0.668	0.793	1.66599e-20	Blood cells	NDUFS4
NDUFB11	7.12857e-25	-1.03667	0.893	0.922	1.72176e-20	Blood cells	NDUFB11
CAPZB	1.26148e-24	-0.92337	0.61	0.751	3.04685e-20	Blood cells	CAPZB
UBB	1.59621e-24	1.08847	1	0.999	3.85534e-20	Blood cells	UBB
POMP	1.60301e-24	-1.03757	0.914	0.928	3.87176e-20	Blood cells	POMP
PFDN5	1.75148e-24	-0.842253	0.979	0.97	4.23034e-20	Blood cells	PFDN5
ALAD	2.91142e-24	0.618228	0.396	0.145	7.03196e-20	Blood cells	ALAD
LGALS1.1	2.91258e-24	-2.55306	0.973	0.95	7.03476e-20	Blood cells	LGALS1
CD36.1	3.80587e-24	0.629905	0.658	0.344	9.19232e-20	Blood cells	CD36
ID2.1	3.99446e-24	-1.83649	0.914	0.921	9.64783e-20	Blood cells	ID2
ID3.1	7.03745e-24	-2.24512	0.909	0.897	1.69975e-19	Blood cells	ID3
FHL1.1	9.56549e-24	-1.25974	0.743	0.825	2.31035e-19	Blood cells	FHL1
COX5A.1	9.90262e-24	-1.60576	0.904	0.921	2.39178e-19	Blood cells	COX5A
SRSF11	1.40392e-23	-1.11993	0.706	0.832	3.39089e-19	Blood cells	SRSF11
EDF1	1.55365e-23	-0.918392	0.888	0.923	3.75252e-19	Blood cells	EDF1
FCGRT	1.56757e-23	-1.68457	0.759	0.828	3.78614e-19	Blood cells	FCGRT
UBAC1	1.65572e-23	1.13881	0.652	0.388	3.99906e-19	Blood cells	UBAC1
PPIC	2.03241e-23	-1.19226	0.556	0.733	4.90889e-19	Blood cells	PPIC
CBX5	2.06249e-23	-1.04417	0.652	0.821	4.98153e-19	Blood cells	CBX5
NDUFB7	2.08441e-23	-1.01353	0.866	0.907	5.03449e-19	Blood cells	NDUFB7
LUC7L3	2.23015e-23	-1.20548	0.824	0.89	5.38648e-19	Blood cells	LUC7L3
GAS5	2.26449e-23	-1.12208	0.604	0.743	5.46943e-19	Blood cells	GAS5
RPS26	2.36124e-23	-0.690252	0.904	0.975	5.7031e-19	Blood cells	RPS26
SET	2.5552e-23	-0.930818	0.749	0.875	6.17159e-19	Blood cells	SET
KRTCAP2	3.13399e-23	-1.08582	0.695	0.836	7.56954e-19	Blood cells	KRTCAP2
TFRC	3.78849e-23	1.05973	0.69	0.435	9.15034e-19	Blood cells	TFRC
NFIA.1	4.50401e-23	-1.14368	0.449	0.689	1.08785e-18	Blood cells	NFIA
EIF3K.1	4.95027e-23	-1.1262	0.872	0.907	1.19564e-18	Blood cells	EIF3K
TAGLN.1	7.26126e-23	-2.19204	0.695	0.78	1.75381e-18	Blood cells	TAGLN
ATP5G1.1	7.47941e-23	-1.43901	0.818	0.89	1.8065e-18	Blood cells	ATP5G1
NUCKS1	8.53831e-23	-1.0249	0.733	0.845	2.06226e-18	Blood cells	NUCKS1
PRDX4.1	8.77604e-23	-1.41352	0.791	0.833	2.11968e-18	Blood cells	PRDX4
PRMT2	8.79495e-23	-0.8541	0.545	0.738	2.12424e-18	Blood cells	PRMT2
MALAT1	1.59228e-22	-1.20114	1	1	3.84584e-18	Blood cells	MALAT1
RBP1.1	1.89605e-22	-1.75874	0.733	0.782	4.57952e-18	Blood cells	RBP1
GRN	2.09987e-22	-1.12375	0.572	0.707	5.07182e-18	Blood cells	GRN
ATP5D.1	2.24055e-22	-1.27368	0.834	0.883	5.41161e-18	Blood cells	ATP5D
TFG	2.91976e-22	-0.957438	0.599	0.745	7.0521e-18	Blood cells	TFG
HNRNPL	3.00582e-22	-0.748657	0.759	0.876	7.25996e-18	Blood cells	HNRNPL
TCF25	3.11871e-22	-1.10316	0.551	0.723	7.53262e-18	Blood cells	TCF25
DYNC1I2	3.6307e-22	-0.893786	0.642	0.798	8.76922e-18	Blood cells	DYNC1I2
XRCC6	3.89479e-22	-0.880302	0.679	0.82	9.40709e-18	Blood cells	XRCC6
MKRN1	4.59593e-22	0.854264	0.701	0.411	1.11006e-17	Blood cells	MKRN1
LMNA	4.77358e-22	-1.15328	0.599	0.729	1.15296e-17	Blood cells	LMNA
CST3.1	5.13819e-22	-2.14281	0.866	0.868	1.24103e-17	Blood cells	CST3
TSPAN5	5.22324e-22	0.586219	0.508	0.223	1.26157e-17	Blood cells	TSPAN5
RBM38.1	6.08441e-22	0.697774	0.604	0.314	1.46957e-17	Blood cells	RBM38
SAP18	6.30837e-22	-0.870154	0.952	0.938	1.52366e-17	Blood cells	SAP18
EIF3F	6.37392e-22	-0.947074	0.743	0.835	1.53949e-17	Blood cells	EIF3F
ILK	6.6508e-22	-0.840967	0.449	0.668	1.60637e-17	Blood cells	ILK
TIMP1.1	6.66219e-22	-2.16783	0.872	0.891	1.60912e-17	Blood cells	TIMP1
EIF4B	6.99467e-22	-0.832658	0.711	0.819	1.68942e-17	Blood cells	EIF4B
MDH2.1	7.09652e-22	-1.28097	0.807	0.839	1.71402e-17	Blood cells	MDH2
LRRFIP1	7.94296e-22	-1.09098	0.588	0.743	1.91846e-17	Blood cells	LRRFIP1
POLR2G	8.13027e-22	-1.01012	0.738	0.818	1.9637e-17	Blood cells	POLR2G
CSTB	8.17261e-22	-1.01486	0.749	0.817	1.97393e-17	Blood cells	CSTB
TCEAL8	1.26271e-21	-0.911708	0.599	0.756	3.04981e-17	Blood cells	TCEAL8
SERF2	1.33326e-21	-0.572803	0.995	0.997	3.22022e-17	Blood cells	SERF2
ARGLU1	1.34701e-21	-1.09056	0.727	0.824	3.25344e-17	Blood cells	ARGLU1
PDLIM1.1	1.52531e-21	-1.28676	0.631	0.754	3.68407e-17	Blood cells	PDLIM1
HNRNPA3	1.77761e-21	-0.936126	0.695	0.795	4.29347e-17	Blood cells	HNRNPA3
XPO7	1.78991e-21	1.00723	0.487	0.227	4.32316e-17	Blood cells	XPO7
COX7A1.1	1.87958e-21	-1.79349	0.888	0.911	4.53976e-17	Blood cells	COX7A1
RNH1	1.91187e-21	-1.03445	0.706	0.776	4.61773e-17	Blood cells	RNH1
ARL6IP5	1.96949e-21	-1.13579	0.69	0.793	4.75691e-17	Blood cells	ARL6IP5
ATRX	1.9851e-21	-1.03455	0.588	0.766	4.79462e-17	Blood cells	ATRX
CTNNB1	2.05017e-21	-0.638111	0.706	0.839	4.95178e-17	Blood cells	CTNNB1
HINT1.1	2.05825e-21	-1.24146	0.904	0.912	4.9713e-17	Blood cells	HINT1
CD151	2.30473e-21	-0.64268	0.455	0.658	5.56662e-17	Blood cells	CD151
DDX17	2.95291e-21	-0.97073	0.733	0.834	7.13217e-17	Blood cells	DDX17
NEDD8	3.73851e-21	-0.838611	0.893	0.917	9.02962e-17	Blood cells	NEDD8
POLR2L.1	3.7893e-21	-0.903528	0.904	0.941	9.15231e-17	Blood cells	POLR2L
DDAH2.1	3.87726e-21	-0.984637	0.481	0.69	9.36474e-17	Blood cells	DDAH2
ERGIC3	4.32045e-21	-0.772453	0.647	0.798	1.04352e-16	Blood cells	ERGIC3
PSMA7	4.43288e-21	-0.870874	0.797	0.913	1.07067e-16	Blood cells	PSMA7
MYH10.1	5.07451e-21	-1.20514	0.556	0.731	1.22565e-16	Blood cells	MYH10
NONO	5.81795e-21	-0.671225	0.663	0.794	1.40521e-16	Blood cells	NONO
EFEMP2.1	5.84394e-21	-1.04669	0.572	0.728	1.41149e-16	Blood cells	EFEMP2
PSMB1	7.05565e-21	-0.956143	0.813	0.874	1.70415e-16	Blood cells	PSMB1
PSMA4	7.13159e-21	-1.01105	0.69	0.803	1.72249e-16	Blood cells	PSMA4
ARPC5	7.48017e-21	-0.972507	0.663	0.775	1.80669e-16	Blood cells	ARPC5
C19orf70.1	8.67901e-21	-1.27717	0.711	0.803	2.09624e-16	Blood cells	C19orf70
C11orf58	9.04632e-21	-0.802884	0.749	0.871	2.18496e-16	Blood cells	C11orf58
TMEM261.1	9.81278e-21	-1.14121	0.663	0.785	2.37008e-16	Blood cells	TMEM261
SNRPC	1.00791e-20	-1.06359	0.743	0.804	2.43441e-16	Blood cells	SNRPC
MYDGF.1	1.04243e-20	-1.17428	0.631	0.761	2.51779e-16	Blood cells	MYDGF
R3HDM4	1.09429e-20	0.575926	0.455	0.197	2.64303e-16	Blood cells	R3HDM4
ATRAID	1.13622e-20	-0.92605	0.636	0.781	2.74432e-16	Blood cells	ATRAID
WDR1	1.17541e-20	-0.813709	0.588	0.732	2.83897e-16	Blood cells	WDR1
CTNNA1	1.39685e-20	-0.867159	0.684	0.799	3.37381e-16	Blood cells	CTNNA1
LINC00998.1	1.40241e-20	-1.18534	0.626	0.741	3.38723e-16	Blood cells	LINC00998
RBM25	1.40271e-20	-1.02776	0.583	0.756	3.38797e-16	Blood cells	RBM25
GSN.1	1.75223e-20	-1.1385	0.652	0.762	4.23215e-16	Blood cells	GSN
RDX	1.92294e-20	-1.05544	0.642	0.765	4.64447e-16	Blood cells	RDX
NASP	2.04375e-20	-1.03547	0.599	0.763	4.93627e-16	Blood cells	NASP
RAB1A	2.08201e-20	-0.887209	0.727	0.815	5.02867e-16	Blood cells	RAB1A
NDUFA12.1	2.1676e-20	-1.2147	0.807	0.857	5.23541e-16	Blood cells	NDUFA12
SSBP1	2.27613e-20	-1.06661	0.674	0.789	5.49753e-16	Blood cells	SSBP1
UQCRH.1	2.67854e-20	-1.12891	0.936	0.95	6.46947e-16	Blood cells	UQCRH
PRDX3	3.11062e-20	-0.941084	0.781	0.839	7.51309e-16	Blood cells	PRDX3
MRPS21	3.24366e-20	-0.905245	0.706	0.83	7.83441e-16	Blood cells	MRPS21
USP15	3.46016e-20	0.739809	0.706	0.446	8.35734e-16	Blood cells	USP15
YWHAB	3.78967e-20	-0.963526	0.754	0.834	9.15319e-16	Blood cells	YWHAB
DNAJB6	3.87926e-20	-0.895378	0.695	0.817	9.36958e-16	Blood cells	DNAJB6
CD81	4.0368e-20	-1.2936	0.786	0.819	9.75008e-16	Blood cells	CD81
SVIL	4.07287e-20	-1.32395	0.561	0.705	9.83721e-16	Blood cells	SVIL
DKK3	4.56473e-20	-1.31129	0.69	0.784	1.10252e-15	Blood cells	DKK3
TSC22D1	4.82444e-20	-1.12744	0.797	0.873	1.16525e-15	Blood cells	TSC22D1
FSCN1	5.2166e-20	-0.692486	0.401	0.631	1.25996e-15	Blood cells	FSCN1
RPN2	5.36165e-20	-0.929245	0.695	0.798	1.295e-15	Blood cells	RPN2
NDUFAB1.1	5.75345e-20	-1.114	0.84	0.887	1.38963e-15	Blood cells	NDUFAB1
NARF	6.2634e-20	1.07273	0.722	0.506	1.5128e-15	Blood cells	NARF
SCAF11	6.55071e-20	-1.02452	0.572	0.737	1.58219e-15	Blood cells	SCAF11
GTF2H5	6.81822e-20	-1.09046	0.545	0.707	1.6468e-15	Blood cells	GTF2H5
NOP10	6.83616e-20	-0.969344	0.824	0.863	1.65114e-15	Blood cells	NOP10
SDHD	6.90981e-20	-0.817698	0.754	0.843	1.66893e-15	Blood cells	SDHD
CYB5R3	6.9671e-20	-0.917193	0.668	0.787	1.68276e-15	Blood cells	CYB5R3
MYL12B	7.05429e-20	-0.831693	0.968	0.962	1.70382e-15	Blood cells	MYL12B
SRSF6.1	7.74363e-20	-0.777434	0.679	0.798	1.87032e-15	Blood cells	SRSF6
METTL21A	8.53144e-20	-1.01871	0.727	0.866	2.0606e-15	Blood cells	METTL21A
HES1.1	8.53223e-20	-1.66875	0.545	0.708	2.06079e-15	Blood cells	HES1
CLIC4	1.18456e-19	-0.799387	0.765	0.838	2.86106e-15	Blood cells	CLIC4
CCND2	1.1912e-19	-0.956568	0.663	0.774	2.8771e-15	Blood cells	CCND2
DPM2	1.33248e-19	0.899491	0.733	0.496	3.21834e-15	Blood cells	DPM2
KCNQ1OT1	1.40525e-19	-1.29589	0.824	0.925	3.39411e-15	Blood cells	KCNQ1OT1
CANX	1.42615e-19	-1.01795	0.717	0.783	3.44458e-15	Blood cells	CANX
LAMTOR4	1.61168e-19	-0.923156	0.818	0.85	3.8927e-15	Blood cells	LAMTOR4
NDUFB10.1	1.8667e-19	-1.14393	0.786	0.85	4.50863e-15	Blood cells	NDUFB10
XRCC5	1.96365e-19	-0.908731	0.663	0.804	4.74281e-15	Blood cells	XRCC5
FLOT1	2.15241e-19	-0.924206	0.578	0.729	5.19872e-15	Blood cells	FLOT1
E2F2	2.37907e-19	0.533465	0.342	0.127	5.74618e-15	Blood cells	E2F2
DDX18	2.65149e-19	-1.02149	0.471	0.674	6.40415e-15	Blood cells	DDX18
RCN1.1	2.80645e-19	-1.02659	0.588	0.72	6.77843e-15	Blood cells	RCN1
HERPUD1	3.14557e-19	-1.1907	0.508	0.678	7.5975e-15	Blood cells	HERPUD1
PHACTR2	3.36532e-19	-0.96441	0.401	0.622	8.12826e-15	Blood cells	PHACTR2
TGFB1I1	3.50494e-19	-0.995564	0.476	0.673	8.46548e-15	Blood cells	TGFB1I1
SMARCE1	3.54858e-19	-0.898325	0.61	0.744	8.57089e-15	Blood cells	SMARCE1
FOXP1	3.69472e-19	-0.904896	0.471	0.687	8.92386e-15	Blood cells	FOXP1
ARF1	4.05472e-19	-0.734697	0.904	0.942	9.79337e-15	Blood cells	ARF1
NKTR	4.73642e-19	-1.11298	0.524	0.685	1.14399e-14	Blood cells	NKTR
COX6B1.1	5.78732e-19	-1.08465	0.979	0.978	1.39781e-14	Blood cells	COX6B1
PDLIM3.1	5.96335e-19	-1.30719	0.652	0.741	1.44033e-14	Blood cells	PDLIM3
RAD23A	6.52668e-19	0.810729	0.888	0.742	1.57639e-14	Blood cells	RAD23A
ZNF106	6.54381e-19	-1.11518	0.54	0.722	1.58053e-14	Blood cells	ZNF106
ANAPC16.1	6.61739e-19	-0.971036	0.834	0.876	1.5983e-14	Blood cells	ANAPC16
SSB	7.07436e-19	-0.932133	0.647	0.794	1.70867e-14	Blood cells	SSB
TBCB.1	8.27307e-19	-1.0062	0.588	0.722	1.99819e-14	Blood cells	TBCB
NEXN.1	8.47007e-19	-1.5632	0.604	0.736	2.04578e-14	Blood cells	NEXN
HSP90AA1.1	8.89171e-19	-0.702279	0.968	0.983	2.14762e-14	Blood cells	HSP90AA1
USP11	9.22258e-19	-0.70145	0.348	0.591	2.22753e-14	Blood cells	USP11
TIMM13	9.6531e-19	-1.02786	0.749	0.822	2.33151e-14	Blood cells	TIMM13
C9orf78	9.96977e-19	0.896896	0.749	0.518	2.408e-14	Blood cells	C9orf78
MACF1	1.11333e-18	-1.04041	0.594	0.716	2.68903e-14	Blood cells	MACF1
OST4	1.12307e-18	-0.793272	0.829	0.899	2.71255e-14	Blood cells	OST4
TRAPPC1	1.13065e-18	-0.546369	0.481	0.717	2.73087e-14	Blood cells	TRAPPC1
CLIC1	1.33011e-18	-1.0564	0.791	0.834	3.2126e-14	Blood cells	CLIC1
ZYX.1	1.33563e-18	-0.967971	0.658	0.743	3.22594e-14	Blood cells	ZYX
SF3B6	1.33732e-18	-0.895428	0.754	0.837	3.23002e-14	Blood cells	SF3B6
RNF10	1.58521e-18	0.873479	0.802	0.601	3.82876e-14	Blood cells	RNF10
UQCRB.1	1.8487e-18	-0.855791	0.947	0.964	4.46516e-14	Blood cells	UQCRB
SEC31A.1	1.95776e-18	-0.814165	0.545	0.701	4.72859e-14	Blood cells	SEC31A
CSDE1	2.00058e-18	-0.736781	0.759	0.86	4.832e-14	Blood cells	CSDE1
PRKCDBP.1	2.15793e-18	-1.17184	0.449	0.639	5.21205e-14	Blood cells	PRKCDBP
CYCS.1	2.33827e-18	-1.25998	0.866	0.91	5.64761e-14	Blood cells	CYCS
EEF2	2.4187e-18	-0.820184	0.845	0.896	5.84189e-14	Blood cells	EEF2
AKR1A1	2.7002e-18	-0.850666	0.54	0.691	6.52178e-14	Blood cells	AKR1A1
ISYNA1	3.02215e-18	-1.18559	0.433	0.608	7.29941e-14	Blood cells	ISYNA1
GLG1.1	3.09063e-18	-0.878297	0.433	0.652	7.46481e-14	Blood cells	GLG1
TIA1	3.40566e-18	-0.773404	0.626	0.752	8.22569e-14	Blood cells	TIA1
HDLBP.1	4.07498e-18	-0.857916	0.642	0.769	9.8423e-14	Blood cells	HDLBP
SERBP1	4.42801e-18	-0.809523	0.77	0.859	1.0695e-13	Blood cells	SERBP1
NDUFB5.1	4.78994e-18	-1.01654	0.668	0.781	1.15691e-13	Blood cells	NDUFB5
GOLGB1.1	4.99245e-18	-1.02952	0.545	0.706	1.20583e-13	Blood cells	GOLGB1
PXDN.1	5.18902e-18	-1.38984	0.567	0.712	1.2533e-13	Blood cells	PXDN
CNN2	5.19148e-18	-0.711693	0.369	0.59	1.2539e-13	Blood cells	CNN2
UROD	5.55658e-18	1.42805	0.77	0.638	1.34208e-13	Blood cells	UROD
ATPIF1.1	5.96133e-18	-0.705657	0.882	0.939	1.43984e-13	Blood cells	ATPIF1
IFI27L2	6.23819e-18	-1.15933	0.615	0.71	1.50671e-13	Blood cells	IFI27L2
LAMA4.1	6.2814e-18	-1.38815	0.69	0.761	1.51715e-13	Blood cells	LAMA4
RAB7A	7.55185e-18	-0.632457	0.684	0.78	1.824e-13	Blood cells	RAB7A
GATA6.1	7.86505e-18	-0.794643	0.572	0.732	1.89964e-13	Blood cells	GATA6
COX7A2	8.52793e-18	-0.736337	0.968	0.974	2.05975e-13	Blood cells	COX7A2
TUBB	9.40322e-18	-0.767274	0.914	0.944	2.27116e-13	Blood cells	TUBB
EIF4H	9.75706e-18	-0.879131	0.711	0.802	2.35662e-13	Blood cells	EIF4H
CAMTA1	1.00733e-17	-1.03978	0.674	0.772	2.43299e-13	Blood cells	CAMTA1
NUCB2.1	1.03361e-17	-1.18957	0.465	0.653	2.49647e-13	Blood cells	NUCB2
SRSF5	1.14155e-17	-0.845598	0.791	0.837	2.75718e-13	Blood cells	SRSF5
RAB14	1.2205e-17	-0.639473	0.406	0.63	2.94788e-13	Blood cells	RAB14
DYNC1LI2.1	1.37516e-17	-0.958991	0.428	0.626	3.32142e-13	Blood cells	DYNC1LI2
SREK1	1.43022e-17	-0.926212	0.449	0.661	3.45441e-13	Blood cells	SREK1
DECR1.1	1.44001e-17	-1.05832	0.652	0.759	3.47805e-13	Blood cells	DECR1
FKBP2	1.46176e-17	-0.996086	0.583	0.725	3.53058e-13	Blood cells	FKBP2
MEF2C	1.46926e-17	-0.981809	0.332	0.571	3.54871e-13	Blood cells	MEF2C
RBFOX2	1.49922e-17	-0.827349	0.46	0.654	3.62106e-13	Blood cells	RBFOX2
MTUS1.1	1.8362e-17	-1.19598	0.545	0.674	4.43496e-13	Blood cells	MTUS1
SPARC.1	1.84355e-17	-2.18155	0.984	0.956	4.45272e-13	Blood cells	SPARC
LINC01420	2.09919e-17	-0.97495	0.551	0.687	5.07018e-13	Blood cells	LINC01420
SNHG6	2.15936e-17	-0.505144	0.321	0.584	5.21549e-13	Blood cells	SNHG6
CCDC80.1	2.24032e-17	-1.75554	0.433	0.629	5.41104e-13	Blood cells	CCDC80
TIMP3.1	2.3904e-17	-1.29824	0.503	0.68	5.77352e-13	Blood cells	TIMP3
FAM195B	2.56366e-17	-0.916625	0.749	0.784	6.192e-13	Blood cells	FAM195B
GUK1	2.82802e-17	0.766959	0.941	0.863	6.83052e-13	Blood cells	GUK1
SNRPE	2.91228e-17	-0.812152	0.818	0.856	7.03404e-13	Blood cells	SNRPE
SPAG7.1	3.31321e-17	-1.04059	0.62	0.731	8.00239e-13	Blood cells	SPAG7
KDELR2.1	3.36867e-17	-0.814492	0.775	0.834	8.13636e-13	Blood cells	KDELR2
NFIC	3.39046e-17	-0.892636	0.364	0.594	8.18899e-13	Blood cells	NFIC
ATP1B1	3.40672e-17	-0.989363	0.299	0.541	8.22826e-13	Blood cells	ATP1B1
IFI16	3.48987e-17	-1.26564	0.364	0.582	8.42909e-13	Blood cells	IFI16
PRRC2C	3.6006e-17	-1.07925	0.652	0.751	8.69653e-13	Blood cells	PRRC2C
PSMB5	3.85073e-17	-0.947662	0.717	0.803	9.30067e-13	Blood cells	PSMB5
MAP1B.1	3.99653e-17	-0.956235	0.599	0.734	9.65282e-13	Blood cells	MAP1B
RBM3	4.14467e-17	-0.825598	0.679	0.767	1.00106e-12	Blood cells	RBM3
NDUFB1.1	4.39685e-17	-0.934025	0.925	0.943	1.06197e-12	Blood cells	NDUFB1
NDFIP1	4.5062e-17	-0.623002	0.604	0.748	1.08838e-12	Blood cells	NDFIP1
CD164	4.85421e-17	-0.708051	0.733	0.79	1.17244e-12	Blood cells	CD164
FOS.1	5.92986e-17	-1.87629	0.963	0.948	1.43224e-12	Blood cells	FOS
OPHN1	5.93196e-17	-1.11901	0.872	0.932	1.43275e-12	Blood cells	OPHN1
MEST.1	6.0112e-17	-1.29769	0.417	0.618	1.45189e-12	Blood cells	MEST
C4orf48	6.08302e-17	-1.54112	0.62	0.726	1.46923e-12	Blood cells	C4orf48
FAM96B	6.31863e-17	-0.924679	0.754	0.812	1.52614e-12	Blood cells	FAM96B
GNG11	6.49956e-17	-1.50374	0.797	0.835	1.56984e-12	Blood cells	GNG11
GNAI2	6.83823e-17	-1.13816	0.535	0.678	1.65164e-12	Blood cells	GNAI2
CSNK1A1	6.96408e-17	-0.844752	0.481	0.655	1.68203e-12	Blood cells	CSNK1A1
PNN	7.6647e-17	-1.00626	0.615	0.724	1.85126e-12	Blood cells	PNN
AES	7.77234e-17	-0.819188	0.636	0.746	1.87725e-12	Blood cells	AES
NDUFS8.1	7.84291e-17	-1.09641	0.775	0.827	1.8943e-12	Blood cells	NDUFS8
DNAJC8	8.61918e-17	-0.897671	0.642	0.769	2.08179e-12	Blood cells	DNAJC8
SSR3	8.68445e-17	-0.920095	0.674	0.764	2.09755e-12	Blood cells	SSR3
KIF5B	8.81786e-17	-0.818547	0.604	0.739	2.12978e-12	Blood cells	KIF5B
ENAH.1	8.82266e-17	-0.732424	0.294	0.555	2.13094e-12	Blood cells	ENAH
EIF3D	9.60426e-17	-0.727836	0.556	0.714	2.31972e-12	Blood cells	EIF3D
PNP	9.62584e-17	0.886261	0.578	0.348	2.32493e-12	Blood cells	PNP
H2AFZ.1	9.63591e-17	-1.08648	0.925	0.937	2.32736e-12	Blood cells	H2AFZ
ISCA1	9.86877e-17	0.774301	0.743	0.518	2.3836e-12	Blood cells	ISCA1
TPR.1	1.0178e-16	-0.994977	0.535	0.709	2.45829e-12	Blood cells	TPR
EIF5B	1.04275e-16	-0.900262	0.583	0.757	2.51856e-12	Blood cells	EIF5B
ANKRD36	1.19943e-16	-0.507319	0.166	0.453	2.89697e-12	Blood cells	ANKRD36
U2AF1	1.3435e-16	-0.955863	0.513	0.691	3.24496e-12	Blood cells	U2AF1
SEC11A	1.35486e-16	-0.887609	0.61	0.731	3.2724e-12	Blood cells	SEC11A
AKAP13	1.56104e-16	-0.975709	0.46	0.66	3.77038e-12	Blood cells	AKAP13
PSMB2	1.57455e-16	-0.846152	0.658	0.764	3.80301e-12	Blood cells	PSMB2
MRPL20	1.69412e-16	-0.615162	0.439	0.636	4.09181e-12	Blood cells	MRPL20
AAK1	1.74487e-16	-0.810455	0.396	0.613	4.21439e-12	Blood cells	AAK1
SPTAN1	1.8658e-16	-1.00076	0.583	0.698	4.50647e-12	Blood cells	SPTAN1
CMTM6.1	2.29688e-16	-0.91834	0.31	0.541	5.54765e-12	Blood cells	CMTM6
EIF3A	2.58338e-16	-0.863246	0.647	0.773	6.23963e-12	Blood cells	EIF3A
RAB11A	2.59655e-16	-0.843901	0.695	0.769	6.27144e-12	Blood cells	RAB11A
VCAN.1	2.62198e-16	-1.76614	0.572	0.689	6.33287e-12	Blood cells	VCAN
ALDH2	2.82011e-16	-0.875398	0.497	0.654	6.8114e-12	Blood cells	ALDH2
C6orf48	3.06797e-16	-0.778689	0.759	0.828	7.41006e-12	Blood cells	C6orf48
MSRB3	3.3356e-16	-0.726061	0.299	0.557	8.05648e-12	Blood cells	MSRB3
NDUFA6.1	3.33776e-16	-1.06037	0.845	0.885	8.0617e-12	Blood cells	NDUFA6
SNRPB2	3.34501e-16	-0.83732	0.561	0.716	8.07919e-12	Blood cells	SNRPB2
CFAP20	3.43997e-16	-0.721263	0.487	0.665	8.30856e-12	Blood cells	CFAP20
NDUFS6.1	3.48714e-16	-1.07672	0.872	0.895	8.4225e-12	Blood cells	NDUFS6
DAD1.1	3.88917e-16	-0.855377	0.957	0.921	9.39351e-12	Blood cells	DAD1
IER2.1	4.04042e-16	-1.50516	0.824	0.844	9.75883e-12	Blood cells	IER2
HNRNPH1	4.16614e-16	-0.685736	0.92	0.904	1.00625e-11	Blood cells	HNRNPH1
CRYAB.1	4.30918e-16	-1.81305	0.947	0.947	1.0408e-11	Blood cells	CRYAB
DAAM1.1	4.41582e-16	-1.03836	0.519	0.704	1.06655e-11	Blood cells	DAAM1
PALLD	4.49433e-16	-0.877074	0.524	0.673	1.08552e-11	Blood cells	PALLD
TRMT112	4.66774e-16	-0.636151	0.61	0.799	1.1274e-11	Blood cells	TRMT112
C14orf166	4.70625e-16	-0.901046	0.69	0.775	1.1367e-11	Blood cells	C14orf166
RNF7	4.83052e-16	-1.00629	0.658	0.748	1.16672e-11	Blood cells	RNF7
NFKBIA	4.84994e-16	-1.83881	0.604	0.704	1.1714e-11	Blood cells	NFKBIA
MEF2A.1	4.93685e-16	-1.0134	0.62	0.71	1.1924e-11	Blood cells	MEF2A
PPP1CB	4.94827e-16	-0.638543	0.802	0.861	1.19516e-11	Blood cells	PPP1CB
PSMA1	4.9979e-16	-0.835677	0.738	0.826	1.20714e-11	Blood cells	PSMA1
MARCKS.1	5.06514e-16	-1.26483	0.786	0.797	1.22338e-11	Blood cells	MARCKS
NHP2	5.06819e-16	-0.9689	0.759	0.798	1.22412e-11	Blood cells	NHP2
ANKRD10	5.31272e-16	-0.625249	0.62	0.729	1.28318e-11	Blood cells	ANKRD10
PHB	6.34957e-16	-0.948141	0.631	0.744	1.53361e-11	Blood cells	PHB
CYC1.1	6.3577e-16	-1.08903	0.69	0.776	1.53557e-11	Blood cells	CYC1
SCP2.1	6.51211e-16	-0.88352	0.754	0.801	1.57287e-11	Blood cells	SCP2
SH3GLB1	6.57827e-16	-0.832148	0.604	0.715	1.58885e-11	Blood cells	SH3GLB1
DYNC1H1.1	7.6353e-16	-0.855587	0.61	0.723	1.84415e-11	Blood cells	DYNC1H1
SLIRP	8.04858e-16	-0.80195	0.872	0.897	1.94397e-11	Blood cells	SLIRP
IDH2.1	8.58554e-16	-1.22581	0.668	0.758	2.07367e-11	Blood cells	IDH2
SRSF10	9.33799e-16	-0.723872	0.572	0.752	2.25541e-11	Blood cells	SRSF10
PDLIM7.1	9.46714e-16	-0.879649	0.631	0.75	2.2866e-11	Blood cells	PDLIM7
RRBP1.1	9.84776e-16	-1.48911	0.508	0.643	2.37853e-11	Blood cells	RRBP1
MARCKSL1.1	9.90567e-16	-0.889131	0.508	0.639	2.39252e-11	Blood cells	MARCKSL1
C5orf24	1.0281e-15	-0.752418	0.396	0.61	2.48318e-11	Blood cells	C5orf24
IGFBP5.1	1.05151e-15	-2.34951	0.684	0.734	2.53971e-11	Blood cells	IGFBP5
TIMM8B	1.17003e-15	-0.817114	0.556	0.738	2.82598e-11	Blood cells	TIMM8B
FERMT2.1	1.24171e-15	-0.866897	0.497	0.654	2.99911e-11	Blood cells	FERMT2
ADI1	1.28455e-15	-0.8681	0.684	0.77	3.10258e-11	Blood cells	ADI1
ZNF827	1.28976e-15	-0.641604	0.193	0.462	3.11515e-11	Blood cells	ZNF827
COL3A1.1	1.34505e-15	-2.22458	0.979	0.976	3.24871e-11	Blood cells	COL3A1
MAP4	1.37448e-15	-0.701072	0.615	0.728	3.31977e-11	Blood cells	MAP4
EMP2	1.42368e-15	-1.15387	0.578	0.728	3.4386e-11	Blood cells	EMP2
SEC13	1.44318e-15	-0.849338	0.631	0.721	3.48572e-11	Blood cells	SEC13
NDUFS7.1	1.48799e-15	-1.04087	0.861	0.867	3.59393e-11	Blood cells	NDUFS7
SERPING1.1	1.51189e-15	-1.34611	0.465	0.632	3.65167e-11	Blood cells	SERPING1
SLC25A11.1	1.55349e-15	-0.919384	0.497	0.669	3.75215e-11	Blood cells	SLC25A11
PSMA2	1.56074e-15	-0.817759	0.781	0.836	3.76966e-11	Blood cells	PSMA2
CCT7	1.586e-15	-0.813289	0.631	0.735	3.83068e-11	Blood cells	CCT7
LUZP1	1.63132e-15	-0.94684	0.283	0.508	3.94012e-11	Blood cells	LUZP1
ANKRD36B	1.7225e-15	-0.538126	0.134	0.411	4.16035e-11	Blood cells	ANKRD36B
SYNE2	1.76137e-15	-1.05971	0.406	0.592	4.25425e-11	Blood cells	SYNE2
ARPC1B	1.81399e-15	-0.792366	0.176	0.44	4.38132e-11	Blood cells	ARPC1B
PIP4K2A	1.8193e-15	0.588677	0.588	0.351	4.39416e-11	Blood cells	PIP4K2A
EIF3I	1.9023e-15	-0.80028	0.69	0.774	4.59464e-11	Blood cells	EIF3I
TSPO	2.05301e-15	-1.16809	0.61	0.71	4.95864e-11	Blood cells	TSPO
COL6A1.1	2.05856e-15	-1.76512	0.786	0.814	4.97205e-11	Blood cells	COL6A1
ARL3	2.08932e-15	-0.741039	0.342	0.556	5.04632e-11	Blood cells	ARL3
GATA4	2.12484e-15	-0.778239	0.39	0.589	5.13214e-11	Blood cells	GATA4
MRPL41.1	2.14551e-15	-1.2453	0.674	0.769	5.18206e-11	Blood cells	MRPL41
SUCLG1	2.18215e-15	-0.98159	0.61	0.729	5.27055e-11	Blood cells	SUCLG1
PNISR	2.4673e-15	-0.977845	0.599	0.727	5.95927e-11	Blood cells	PNISR
MDH1.1	2.49869e-15	-1.64469	0.888	0.899	6.03509e-11	Blood cells	MDH1
ATOX1	2.69353e-15	-0.919774	0.759	0.817	6.50567e-11	Blood cells	ATOX1
RND3.1	2.72792e-15	-0.672147	0.235	0.48	6.58875e-11	Blood cells	RND3
EZR.1	2.77605e-15	-1.29688	0.674	0.755	6.70499e-11	Blood cells	EZR
CHCHD2	2.85157e-15	-0.669298	0.93	0.956	6.88741e-11	Blood cells	CHCHD2
SMS.1	2.98624e-15	-0.950614	0.578	0.688	7.21267e-11	Blood cells	SMS
ZRANB2	3.10605e-15	-0.895536	0.551	0.699	7.50203e-11	Blood cells	ZRANB2
PRDX5	3.11359e-15	-0.73511	0.92	0.935	7.52025e-11	Blood cells	PRDX5
TALDO1	3.11414e-15	0.769684	0.856	0.746	7.52158e-11	Blood cells	TALDO1
LAPTM4B.1	3.12154e-15	-1.18813	0.636	0.703	7.53945e-11	Blood cells	LAPTM4B
UQCR10.1	3.58139e-15	-1.0775	0.947	0.959	8.65014e-11	Blood cells	UQCR10
VDAC3.1	3.58346e-15	-0.948833	0.695	0.79	8.65513e-11	Blood cells	VDAC3
UQCRC1.1	4.40524e-15	-1.03209	0.701	0.793	1.064e-10	Blood cells	UQCRC1
PDCD10	4.52546e-15	0.705315	0.652	0.433	1.09303e-10	Blood cells	PDCD10
TRA2A.1	4.55335e-15	-0.74729	0.588	0.731	1.09977e-10	Blood cells	TRA2A
RPAIN	4.64914e-15	-0.682705	0.396	0.599	1.12291e-10	Blood cells	RPAIN
GDI2	4.65111e-15	-0.703096	0.658	0.759	1.12338e-10	Blood cells	GDI2
NDUFV2.1	5.20119e-15	-0.907237	0.69	0.809	1.25624e-10	Blood cells	NDUFV2
MSN	6.1269e-15	-0.797313	0.519	0.653	1.47983e-10	Blood cells	MSN
CSNK2B	6.21459e-15	-0.748155	0.786	0.845	1.50101e-10	Blood cells	CSNK2B
ZCRB1	6.33322e-15	-0.890229	0.444	0.648	1.52966e-10	Blood cells	ZCRB1
ARRDC3	6.3786e-15	-0.707585	0.497	0.657	1.54062e-10	Blood cells	ARRDC3
TMEM219	6.38782e-15	-0.993163	0.642	0.709	1.54285e-10	Blood cells	TMEM219
SNRPD3	6.73394e-15	-0.723961	0.749	0.825	1.62645e-10	Blood cells	SNRPD3
NDUFA3.1	6.75145e-15	-0.80751	0.866	0.921	1.63068e-10	Blood cells	NDUFA3
BTG1	6.77235e-15	-1.02642	0.733	0.79	1.63572e-10	Blood cells	BTG1
NFE2L2	7.05044e-15	-0.866557	0.406	0.607	1.70289e-10	Blood cells	NFE2L2
SNRPG	7.64233e-15	-0.581533	0.861	0.895	1.84585e-10	Blood cells	SNRPG
JUN.1	7.69978e-15	-1.26143	0.69	0.741	1.85973e-10	Blood cells	JUN
ZC2HC1A.1	7.72059e-15	-0.703933	0.246	0.494	1.86475e-10	Blood cells	ZC2HC1A
CGNL1	7.76252e-15	-1.31524	0.529	0.661	1.87488e-10	Blood cells	CGNL1
TOB1.1	7.98175e-15	-0.903162	0.455	0.638	1.92783e-10	Blood cells	TOB1
TCEB1	8.49329e-15	-0.761276	0.802	0.828	2.05138e-10	Blood cells	TCEB1
RABAC1.1	8.52539e-15	-0.924513	0.765	0.805	2.05914e-10	Blood cells	RABAC1
SEP15.1	8.6219e-15	-0.872337	0.674	0.74	2.08245e-10	Blood cells	2022-09-15
VPS36	8.68897e-15	-0.839966	0.353	0.557	2.09865e-10	Blood cells	VPS36
HNRNPU	8.96231e-15	-0.822973	0.77	0.799	2.16467e-10	Blood cells	HNRNPU
TOMM6	9.13599e-15	-0.774944	0.765	0.838	2.20662e-10	Blood cells	TOMM6
SF3B5	9.58079e-15	-0.782194	0.636	0.751	2.31405e-10	Blood cells	SF3B5
UGP2.1	1.03874e-14	-1.00849	0.519	0.672	2.50886e-10	Blood cells	UGP2
CHD4	1.05516e-14	-0.797213	0.439	0.646	2.54853e-10	Blood cells	CHD4
PPAP2B.1	1.05991e-14	-1.23643	0.476	0.628	2.56001e-10	Blood cells	PPAP2B
UBE2N	1.17524e-14	-0.681066	0.551	0.71	2.83855e-10	Blood cells	UBE2N
GBAS.1	1.17801e-14	-0.995855	0.647	0.715	2.84524e-10	Blood cells	GBAS
FKBP3	1.26758e-14	-0.996313	0.802	0.792	3.06158e-10	Blood cells	FKBP3
PLOD1.1	1.32073e-14	-0.786826	0.422	0.581	3.18996e-10	Blood cells	PLOD1
DDX1	1.3554e-14	-0.738293	0.471	0.656	3.27369e-10	Blood cells	DDX1
ECHS1	1.36902e-14	-0.887129	0.626	0.707	3.30658e-10	Blood cells	ECHS1
COMT	1.38612e-14	-0.739287	0.497	0.647	3.34788e-10	Blood cells	COMT
SMARCA1.1	1.42817e-14	-0.724657	0.412	0.588	3.44945e-10	Blood cells	SMARCA1
ZNF652	1.46426e-14	-0.770936	0.348	0.56	3.53662e-10	Blood cells	ZNF652
PKIG	1.52394e-14	-0.970798	0.503	0.65	3.68078e-10	Blood cells	PKIG
PSME2	1.55151e-14	-0.639266	0.508	0.686	3.74737e-10	Blood cells	PSME2
MYL6B	1.57849e-14	-0.863815	0.449	0.624	3.81253e-10	Blood cells	MYL6B
TMED10	1.59603e-14	-0.695014	0.626	0.74	3.8549e-10	Blood cells	TMED10
EIF3G	1.60133e-14	-0.583651	0.332	0.556	3.8677e-10	Blood cells	EIF3G
KMT2E	1.66479e-14	-0.857979	0.604	0.733	4.02096e-10	Blood cells	KMT2E
MYL9.1	1.68684e-14	-1.71258	0.904	0.904	4.07422e-10	Blood cells	MYL9
SBDS	1.75917e-14	-0.688085	0.439	0.634	4.24892e-10	Blood cells	SBDS
SSR1	1.76429e-14	-0.729669	0.519	0.665	4.26129e-10	Blood cells	SSR1
KDELR1	1.88925e-14	-0.672279	0.519	0.634	4.5631e-10	Blood cells	KDELR1
GPI.1	1.91121e-14	-0.971906	0.695	0.776	4.61615e-10	Blood cells	GPI
DAP	1.94507e-14	-0.743359	0.545	0.671	4.69792e-10	Blood cells	DAP
PDCD6	1.97367e-14	-0.759421	0.599	0.72	4.76701e-10	Blood cells	PDCD6
CPEB4	2.13327e-14	0.741048	0.636	0.438	5.15249e-10	Blood cells	CPEB4
LRPAP1	2.17966e-14	-0.913061	0.658	0.731	5.26454e-10	Blood cells	LRPAP1
MLF2	2.69727e-14	-0.675363	0.684	0.762	6.51472e-10	Blood cells	MLF2
HNRNPR	2.94436e-14	-0.874515	0.652	0.735	7.11152e-10	Blood cells	HNRNPR
ABLIM1	3.34903e-14	-0.881065	0.636	0.746	8.0889e-10	Blood cells	ABLIM1
PTRF	3.38263e-14	-0.729396	0.578	0.701	8.17007e-10	Blood cells	PTRF
DLC1	3.39867e-14	-0.886938	0.492	0.636	8.2088e-10	Blood cells	DLC1
ILF2	3.52411e-14	-0.719347	0.679	0.787	8.51178e-10	Blood cells	ILF2
RBMS3.1	3.58794e-14	-0.679482	0.283	0.513	8.66596e-10	Blood cells	RBMS3
JMJD1C.1	3.96692e-14	-0.90858	0.535	0.713	9.5813e-10	Blood cells	JMJD1C
PRCP	3.98996e-14	-1.36643	0.631	0.751	9.63696e-10	Blood cells	PRCP
NDUFA5	4.26845e-14	-0.818104	0.775	0.836	1.03096e-09	Blood cells	NDUFA5
CFLAR.1	4.29542e-14	-0.90271	0.749	0.885	1.03747e-09	Blood cells	CFLAR
PHB2	4.32845e-14	-0.796528	0.567	0.686	1.04545e-09	Blood cells	PHB2
EMC3	4.34372e-14	0.728945	0.684	0.47	1.04914e-09	Blood cells	EMC3
EML4.1	4.37397e-14	-0.815891	0.262	0.487	1.05644e-09	Blood cells	EML4
TMEM98.1	4.57515e-14	-0.88072	0.492	0.62	1.10504e-09	Blood cells	TMEM98
FAM114A1.1	4.83214e-14	-0.875227	0.374	0.554	1.16711e-09	Blood cells	FAM114A1
GRHPR	4.85083e-14	-0.605195	0.561	0.681	1.17162e-09	Blood cells	GRHPR
SARAF	5.18101e-14	-0.726485	0.797	0.839	1.25137e-09	Blood cells	SARAF
STRAP	5.50842e-14	-0.708433	0.631	0.736	1.33045e-09	Blood cells	STRAP
WDR45B	5.66635e-14	-0.7367	0.46	0.621	1.36859e-09	Blood cells	WDR45B
ANAPC13	5.70544e-14	-0.805912	0.503	0.641	1.37803e-09	Blood cells	ANAPC13
ARF5	6.08758e-14	-0.837171	0.642	0.73	1.47033e-09	Blood cells	ARF5
EIF3H	6.40291e-14	-0.708397	0.722	0.836	1.54649e-09	Blood cells	EIF3H
COPE	6.74092e-14	-0.660048	0.791	0.868	1.62813e-09	Blood cells	COPE
PDCD5	6.86359e-14	-0.799671	0.807	0.844	1.65776e-09	Blood cells	PDCD5
S100A13	7.19236e-14	-0.902192	0.62	0.711	1.73717e-09	Blood cells	S100A13
RTN4	7.19301e-14	-0.857948	0.652	0.747	1.73733e-09	Blood cells	RTN4
PPP1R12A	7.35469e-14	-0.785273	0.551	0.704	1.77638e-09	Blood cells	PPP1R12A
SIVA1	8.02382e-14	-0.892571	0.674	0.757	1.93799e-09	Blood cells	SIVA1
ADD3.1	8.09861e-14	-0.851945	0.642	0.732	1.95606e-09	Blood cells	ADD3
PLK2	8.66069e-14	-1.09511	0.567	0.656	2.09182e-09	Blood cells	PLK2
NDUFB9.1	8.99576e-14	-1.03497	0.818	0.839	2.17275e-09	Blood cells	NDUFB9
OCIAD1	9.26567e-14	-0.67883	0.658	0.753	2.23794e-09	Blood cells	OCIAD1
CRTAP.1	9.38722e-14	-0.857998	0.61	0.703	2.26729e-09	Blood cells	CRTAP
TXNDC12	1.00605e-13	-0.764327	0.444	0.598	2.4299e-09	Blood cells	TXNDC12
VAMP5	1.04343e-13	-1.04139	0.374	0.565	2.52019e-09	Blood cells	VAMP5
SNHG5.1	1.1135e-13	-0.919683	0.759	0.79	2.68943e-09	Blood cells	SNHG5
QKI	1.12711e-13	-0.793723	0.695	0.79	2.72231e-09	Blood cells	QKI
SNRPB	1.1679e-13	-0.667374	0.652	0.762	2.82083e-09	Blood cells	SNRPB
SEC61B.1	1.1725e-13	-0.8032	0.781	0.827	2.83194e-09	Blood cells	SEC61B
FN1.1	1.17574e-13	-1.92824	0.984	0.944	2.83977e-09	Blood cells	FN1
COL4A2	1.22164e-13	-0.974192	0.749	0.788	2.95063e-09	Blood cells	COL4A2
UQCRFS1.1	1.23933e-13	-1.08498	0.845	0.844	2.99335e-09	Blood cells	UQCRFS1
ASPH	1.25044e-13	-0.80425	0.385	0.563	3.02019e-09	Blood cells	ASPH
PSMF1	1.2895e-13	0.738631	0.824	0.656	3.11453e-09	Blood cells	PSMF1
LAMB1.1	1.33726e-13	-1.34192	0.727	0.761	3.22989e-09	Blood cells	LAMB1
TMEM59.1	1.34896e-13	-0.720674	0.888	0.887	3.25814e-09	Blood cells	TMEM59
ZBTB20.1	1.38471e-13	-0.900646	0.262	0.493	3.34449e-09	Blood cells	ZBTB20
MTDH	1.39658e-13	-0.811	0.567	0.697	3.37316e-09	Blood cells	MTDH
EPB41L2.1	1.40762e-13	-1.25792	0.465	0.608	3.39983e-09	Blood cells	EPB41L2
PSMA3	1.52122e-13	-0.803149	0.578	0.692	3.6742e-09	Blood cells	PSMA3
GOLIM4.1	1.53688e-13	-0.750851	0.503	0.662	3.71203e-09	Blood cells	GOLIM4
PLTP	1.56149e-13	-0.718194	0.134	0.375	3.77148e-09	Blood cells	PLTP
RAC1	1.57881e-13	-0.836049	0.765	0.827	3.8133e-09	Blood cells	RAC1
CNPY2	1.62738e-13	-0.869592	0.658	0.725	3.93061e-09	Blood cells	CNPY2
LY6E	1.66265e-13	-0.91278	0.471	0.622	4.01579e-09	Blood cells	LY6E
LINC00674	1.67648e-13	-0.828997	0.364	0.551	4.0492e-09	Blood cells	LINC00674
ZCCHC11	1.69522e-13	-0.785967	0.38	0.56	4.09447e-09	Blood cells	ZCCHC11
ANKRD12	1.74731e-13	-0.865304	0.556	0.693	4.22027e-09	Blood cells	ANKRD12
FUS	1.88778e-13	-0.724102	0.652	0.726	4.55955e-09	Blood cells	FUS
COPB1	1.9437e-13	-0.589608	0.449	0.633	4.69463e-09	Blood cells	COPB1
S100A10.1	1.99593e-13	-2.08498	0.807	0.801	4.82076e-09	Blood cells	S100A10
CAPZA1	2.01229e-13	-0.612718	0.615	0.738	4.86029e-09	Blood cells	CAPZA1
RAB34.1	2.05712e-13	-0.908325	0.396	0.565	4.96857e-09	Blood cells	RAB34
EIF2S3	2.12046e-13	-0.734587	0.674	0.785	5.12155e-09	Blood cells	EIF2S3
LAMC1.1	2.25275e-13	-1.20582	0.684	0.744	5.44107e-09	Blood cells	LAMC1
FGFR1OP2	2.34467e-13	0.579447	0.674	0.468	5.66308e-09	Blood cells	FGFR1OP2
MYADM	2.36266e-13	-0.54354	0.364	0.552	5.70652e-09	Blood cells	MYADM
CAP1	2.42182e-13	-0.776667	0.492	0.624	5.84942e-09	Blood cells	CAP1
PCYOX1	2.59275e-13	-0.514714	0.203	0.427	6.26226e-09	Blood cells	PCYOX1
GSTM3	2.61555e-13	-0.924533	0.487	0.617	6.31735e-09	Blood cells	GSTM3
SPATS2L	2.6454e-13	-0.748535	0.481	0.624	6.38942e-09	Blood cells	SPATS2L
U2SURP	2.68274e-13	-0.639999	0.471	0.662	6.47963e-09	Blood cells	U2SURP
SRSF2.1	2.68336e-13	-0.597064	0.818	0.853	6.48111e-09	Blood cells	SRSF2
RFC1	2.80817e-13	-0.817571	0.39	0.578	6.78256e-09	Blood cells	RFC1
IRF2BP2	2.92462e-13	-0.840695	0.695	0.766	7.06384e-09	Blood cells	IRF2BP2
BZW1	3.07383e-13	-0.566072	0.642	0.732	7.42423e-09	Blood cells	BZW1
MEG3.1	3.17801e-13	-1.45991	0.679	0.727	7.67585e-09	Blood cells	MEG3
ANXA1.1	3.17995e-13	-1.70862	0.829	0.789	7.68052e-09	Blood cells	ANXA1
TAF7.1	3.53436e-13	-0.703798	0.567	0.713	8.53654e-09	Blood cells	TAF7
CUEDC2	3.71208e-13	-0.770038	0.492	0.63	8.9658e-09	Blood cells	CUEDC2
ANP32A	3.71643e-13	-0.581033	0.503	0.642	8.9763e-09	Blood cells	ANP32A
LSM7	3.78391e-13	-0.853323	0.717	0.773	9.13927e-09	Blood cells	LSM7
PHF14	3.8038e-13	-0.54697	0.187	0.433	9.18731e-09	Blood cells	PHF14
CCT3	3.8786e-13	-0.764595	0.578	0.71	9.36799e-09	Blood cells	CCT3
DDX46	3.98871e-13	-0.909957	0.503	0.654	9.63394e-09	Blood cells	DDX46
FBLN2.1	3.99364e-13	-1.36845	0.561	0.676	9.64584e-09	Blood cells	FBLN2
COL6A2.1	4.00796e-13	-1.54684	0.711	0.744	9.68042e-09	Blood cells	COL6A2
MRFAP1	4.13722e-13	-0.614951	0.807	0.864	9.99263e-09	Blood cells	MRFAP1
SNHG16	4.14531e-13	-0.606381	0.604	0.729	1.00122e-08	Blood cells	SNHG16
ROCK1	4.28764e-13	-0.698676	0.38	0.575	1.03559e-08	Blood cells	ROCK1
UBL5	4.30907e-13	-0.548842	0.957	0.967	1.04077e-08	Blood cells	UBL5
CKAP4.1	4.35496e-13	-0.771751	0.401	0.578	1.05185e-08	Blood cells	CKAP4
NCOR1	4.4762e-13	-0.839689	0.545	0.656	1.08114e-08	Blood cells	NCOR1
PRPF4B	4.65304e-13	-0.783811	0.604	0.715	1.12385e-08	Blood cells	PRPF4B
TPM1.1	4.78349e-13	-1.94382	0.989	0.971	1.15536e-08	Blood cells	TPM1
PDHB	5.22358e-13	-0.827592	0.615	0.689	1.26165e-08	Blood cells	PDHB
UTP11L	5.22407e-13	-0.648489	0.497	0.646	1.26177e-08	Blood cells	UTP11L
TOMM5	5.43753e-13	-0.82658	0.797	0.842	1.31333e-08	Blood cells	TOMM5
NDUFA8.1	5.66584e-13	-1.06327	0.743	0.783	1.36847e-08	Blood cells	NDUFA8
ANAPC5	6.0006e-13	-0.660848	0.471	0.617	1.44933e-08	Blood cells	ANAPC5
NDUFV1.1	6.13551e-13	-0.84407	0.765	0.793	1.48191e-08	Blood cells	NDUFV1
HBE1.1	6.26837e-13	5.84446	0.492	0.303	1.514e-08	Blood cells	HBE1
CDC123	6.71731e-13	-0.748984	0.487	0.624	1.62243e-08	Blood cells	CDC123
PPIG	6.86678e-13	-0.786296	0.503	0.674	1.65853e-08	Blood cells	PPIG
CAPZA2	6.88329e-13	-0.634234	0.733	0.784	1.66252e-08	Blood cells	CAPZA2
LMO4.1	6.8848e-13	-0.698705	0.38	0.563	1.66289e-08	Blood cells	LMO4
ARHGDIA	6.96627e-13	-0.523383	0.572	0.688	1.68256e-08	Blood cells	ARHGDIA
SKP1	7.82642e-13	-0.550867	0.979	0.971	1.89031e-08	Blood cells	SKP1
BZW2.1	7.92568e-13	-0.933498	0.62	0.699	1.91429e-08	Blood cells	BZW2
NME4	7.98501e-13	-0.865616	0.567	0.682	1.92862e-08	Blood cells	NME4
NDUFB6	8.18338e-13	-0.736697	0.866	0.892	1.97653e-08	Blood cells	NDUFB6
HAND2.1	8.75054e-13	-1.01807	0.492	0.621	2.11352e-08	Blood cells	HAND2
CMAS	8.91275e-13	0.623467	0.604	0.404	2.1527e-08	Blood cells	CMAS
SNX6	9.05152e-13	-0.772585	0.561	0.666	2.18621e-08	Blood cells	SNX6
LIMA1.1	9.87138e-13	-0.926574	0.273	0.476	2.38424e-08	Blood cells	LIMA1
TAPBP	1.01632e-12	-0.675198	0.503	0.674	2.45472e-08	Blood cells	TAPBP
CBX3	1.02436e-12	-0.52963	0.701	0.836	2.47414e-08	Blood cells	CBX3
APEX1	1.05786e-12	-0.744932	0.583	0.667	2.55506e-08	Blood cells	APEX1
SYNJ2BP	1.09359e-12	-0.547198	0.283	0.5	2.64135e-08	Blood cells	SYNJ2BP
SMC5.1	1.13203e-12	-0.767884	0.364	0.554	2.73419e-08	Blood cells	SMC5
BAZ2B.1	1.22654e-12	-0.875758	0.406	0.587	2.96247e-08	Blood cells	BAZ2B
DYNLRB1	1.26844e-12	-0.738314	0.754	0.812	3.06366e-08	Blood cells	DYNLRB1
ANXA11	1.33303e-12	-0.748435	0.433	0.578	3.21967e-08	Blood cells	ANXA11
EIF4EBP1	1.33574e-12	-0.953934	0.652	0.702	3.22621e-08	Blood cells	EIF4EBP1
PLIN3	1.34582e-12	-0.6309	0.342	0.525	3.25057e-08	Blood cells	PLIN3
TAGLN2.1	1.35445e-12	-1.39461	0.818	0.778	3.27141e-08	Blood cells	TAGLN2
BRK1	1.49989e-12	-0.657601	0.781	0.838	3.62268e-08	Blood cells	BRK1
ATXN10	1.5143e-12	-0.655809	0.578	0.703	3.65748e-08	Blood cells	ATXN10
MPHOSPH8.1	1.5173e-12	-0.933761	0.583	0.678	3.66473e-08	Blood cells	MPHOSPH8
SNRPF	1.52909e-12	-0.64641	0.631	0.75	3.69322e-08	Blood cells	SNRPF
CAV1.1	1.59583e-12	-1.44895	0.706	0.728	3.85442e-08	Blood cells	CAV1
DPY30	1.6005e-12	-0.672299	0.599	0.724	3.86569e-08	Blood cells	DPY30
PJA2	1.66872e-12	-0.760442	0.503	0.64	4.03046e-08	Blood cells	PJA2
RNPS1	1.67746e-12	-0.688136	0.61	0.726	4.05157e-08	Blood cells	RNPS1
NEMF	1.68113e-12	-0.796982	0.369	0.558	4.06045e-08	Blood cells	NEMF
VCL	1.68384e-12	-0.747105	0.471	0.619	4.06699e-08	Blood cells	VCL
FIBP	1.69629e-12	-0.704773	0.455	0.614	4.09705e-08	Blood cells	FIBP
EIF6	1.70767e-12	-0.746903	0.556	0.668	4.12454e-08	Blood cells	EIF6
GSPT1	1.72866e-12	0.651449	0.711	0.489	4.17523e-08	Blood cells	GSPT1
COX7A2L	1.75363e-12	-0.562805	0.62	0.729	4.23554e-08	Blood cells	COX7A2L
RCN2.1	1.84531e-12	-0.722718	0.583	0.693	4.45698e-08	Blood cells	RCN2
UBXN4	1.84547e-12	-0.62799	0.599	0.734	4.45737e-08	Blood cells	UBXN4
FILIP1	1.8572e-12	-1.1047	0.39	0.551	4.4857e-08	Blood cells	FILIP1
KLHDC3	2.09333e-12	-0.704743	0.599	0.711	5.05602e-08	Blood cells	KLHDC3
SRPX.1	2.17191e-12	-1.32129	0.668	0.729	5.24582e-08	Blood cells	SRPX
BCAP31	2.17892e-12	-0.796428	0.519	0.627	5.26276e-08	Blood cells	BCAP31
C16orf13	2.27937e-12	-0.869341	0.604	0.698	5.50537e-08	Blood cells	C16orf13
OS9.1	2.36915e-12	-0.681298	0.529	0.667	5.72222e-08	Blood cells	OS9
ZNF706	2.48566e-12	-0.928604	0.626	0.694	6.00361e-08	Blood cells	ZNF706
HSPA9	2.58274e-12	-0.656269	0.583	0.703	6.2381e-08	Blood cells	HSPA9
IL11RA.1	2.60343e-12	-0.719664	0.289	0.491	6.28807e-08	Blood cells	IL11RA
LIMCH1.1	2.72471e-12	-1.00454	0.326	0.506	6.581e-08	Blood cells	LIMCH1
MESDC2	2.8092e-12	-0.874465	0.406	0.566	6.78507e-08	Blood cells	MESDC2
ARHGAP1	2.85216e-12	-0.727562	0.46	0.611	6.88881e-08	Blood cells	ARHGAP1
PTEN	2.8783e-12	-0.547309	0.417	0.604	6.95197e-08	Blood cells	PTEN
NGRN	2.90182e-12	-0.811233	0.647	0.724	7.00877e-08	Blood cells	NGRN
DEGS1	2.91355e-12	-0.74202	0.513	0.639	7.0371e-08	Blood cells	DEGS1
PPFIBP1	2.95805e-12	-0.664756	0.369	0.552	7.14457e-08	Blood cells	PPFIBP1
USP22	3.03404e-12	-0.639034	0.567	0.69	7.32812e-08	Blood cells	USP22
UQCR11.1	3.05628e-12	-0.692148	0.995	0.985	7.38183e-08	Blood cells	UQCR11
ITM2C.1	3.13193e-12	-0.766029	0.679	0.72	7.56455e-08	Blood cells	ITM2C
SKIL.1	3.21827e-12	-0.678985	0.406	0.552	7.77308e-08	Blood cells	SKIL
IMPDH2	3.26843e-12	-0.701223	0.583	0.669	7.89423e-08	Blood cells	IMPDH2
CCDC88A	3.36863e-12	-0.927456	0.46	0.587	8.13624e-08	Blood cells	CCDC88A
PSMB4	3.41831e-12	-0.716468	0.674	0.779	8.25625e-08	Blood cells	PSMB4
GNL3	3.49394e-12	-0.543351	0.321	0.514	8.43892e-08	Blood cells	GNL3
HM13	3.50696e-12	-0.756544	0.519	0.637	8.47037e-08	Blood cells	HM13
GADD45B.1	3.76916e-12	-1.2594	0.684	0.718	9.10366e-08	Blood cells	GADD45B
KLF6	3.90505e-12	-0.943107	0.508	0.637	9.43187e-08	Blood cells	KLF6
ACAA2	4.1233e-12	-0.750371	0.449	0.591	9.959e-08	Blood cells	ACAA2
LHFP.1	4.15894e-12	-0.876382	0.551	0.673	1.00451e-07	Blood cells	LHFP
RANBP1	4.16477e-12	-0.776549	0.529	0.669	1.00592e-07	Blood cells	RANBP1
FLNA.1	4.17599e-12	-0.867264	0.572	0.661	1.00863e-07	Blood cells	FLNA
CBX1.1	4.19944e-12	-0.823363	0.38	0.558	1.01429e-07	Blood cells	CBX1
CHD9.1	4.37856e-12	-0.900208	0.545	0.67	1.05755e-07	Blood cells	CHD9
C1orf43	4.439e-12	-0.544746	0.663	0.749	1.07215e-07	Blood cells	C1orf43
BEX4	4.48768e-12	-0.745221	0.626	0.737	1.08391e-07	Blood cells	BEX4
PARP1	4.52577e-12	-0.872725	0.492	0.599	1.09311e-07	Blood cells	PARP1
PSMA6	4.73544e-12	-0.705327	0.717	0.796	1.14375e-07	Blood cells	PSMA6
EVI5.1	4.7564e-12	-0.718165	0.305	0.504	1.14881e-07	Blood cells	EVI5
LSM4	4.80069e-12	-0.952687	0.668	0.724	1.15951e-07	Blood cells	LSM4
AK2	4.80942e-12	-0.812079	0.604	0.686	1.16162e-07	Blood cells	AK2
DNAJC15	4.81304e-12	-0.831024	0.61	0.71	1.16249e-07	Blood cells	DNAJC15
TMEM205	4.93733e-12	-0.869681	0.54	0.647	1.19251e-07	Blood cells	TMEM205
TXN2	5.04818e-12	-0.763688	0.615	0.722	1.21929e-07	Blood cells	TXN2
ARPC3	5.21497e-12	-0.761708	0.84	0.884	1.25957e-07	Blood cells	ARPC3
MAGEH1.1	5.42738e-12	-0.693223	0.374	0.538	1.31087e-07	Blood cells	MAGEH1
SF3B1	5.54539e-12	-0.685641	0.786	0.813	1.33938e-07	Blood cells	SF3B1
UTRN	5.73243e-12	-0.79034	0.337	0.52	1.38455e-07	Blood cells	UTRN
FBN2.1	5.77984e-12	-0.808473	0.481	0.609	1.39601e-07	Blood cells	FBN2
ATP6V1F	6.22721e-12	-0.745982	0.765	0.804	1.50406e-07	Blood cells	ATP6V1F
CLK1	6.50869e-12	-0.611601	0.802	0.829	1.57205e-07	Blood cells	CLK1
DARS	6.54539e-12	-0.672136	0.497	0.623	1.58091e-07	Blood cells	DARS
C2orf68	6.98377e-12	-0.76407	0.39	0.563	1.68679e-07	Blood cells	C2orf68
RBBP7	7.01289e-12	-0.56283	0.578	0.73	1.69382e-07	Blood cells	RBBP7
UQCRC2.1	7.41972e-12	-0.821866	0.701	0.74	1.79209e-07	Blood cells	UQCRC2
FBN1.1	7.69095e-12	-1.41679	0.61	0.68	1.8576e-07	Blood cells	FBN1
CISD1.1	7.79751e-12	-1.24133	0.556	0.653	1.88333e-07	Blood cells	CISD1
TMED4	7.84412e-12	-0.675591	0.578	0.699	1.89459e-07	Blood cells	TMED4
PLS3.1	7.95473e-12	-0.744672	0.433	0.579	1.92131e-07	Blood cells	PLS3
CNPPD1	8.02079e-12	0.52835	0.487	0.286	1.93726e-07	Blood cells	CNPPD1
IGFBP7.1	8.02545e-12	-1.43013	0.342	0.531	1.93839e-07	Blood cells	IGFBP7
YIPF5	8.33556e-12	-0.592519	0.342	0.517	2.01329e-07	Blood cells	YIPF5
LOC102724699	8.33813e-12	-1.00496	0.786	0.889	2.01391e-07	Blood cells	LOC102724699
PGRMC1	8.5365e-12	-0.637343	0.476	0.609	2.06182e-07	Blood cells	PGRMC1
LXN	8.72967e-12	0.663305	0.417	0.223	2.10848e-07	Blood cells	LXN
PITHD1	8.75108e-12	0.546457	0.594	0.398	2.11365e-07	Blood cells	PITHD1
METAP2	9.36985e-12	-0.524295	0.513	0.676	2.2631e-07	Blood cells	METAP2
DEK	9.55435e-12	-0.747476	0.759	0.831	2.30766e-07	Blood cells	DEK
HDAC2	9.7115e-12	-0.706579	0.642	0.724	2.34562e-07	Blood cells	HDAC2
CTGF.1	9.76183e-12	-1.17973	0.588	0.703	2.35777e-07	Blood cells	CTGF
CCT8	1.00632e-11	-0.599141	0.545	0.691	2.43055e-07	Blood cells	CCT8
EMP3.1	1.09898e-11	-1.01304	0.722	0.734	2.65438e-07	Blood cells	EMP3
PSMB3	1.11599e-11	-0.628162	0.791	0.861	2.69546e-07	Blood cells	PSMB3
LOC654342.1	1.13515e-11	-0.514032	0.225	0.441	2.74173e-07	Blood cells	LOC654342
LYPLA1	1.15992e-11	-0.588424	0.417	0.568	2.80156e-07	Blood cells	LYPLA1
COA3	1.21043e-11	-0.77379	0.668	0.746	2.92355e-07	Blood cells	COA3
DDX24	1.22352e-11	-0.791077	0.519	0.633	2.95518e-07	Blood cells	DDX24
ATF4.1	1.29145e-11	-0.738045	0.85	0.873	3.11924e-07	Blood cells	ATF4
EEA1	1.32123e-11	-0.697759	0.305	0.509	3.19117e-07	Blood cells	EEA1
GPX7.1	1.32601e-11	-0.91693	0.54	0.62	3.2027e-07	Blood cells	GPX7
COL1A2.1	1.33119e-11	-1.9145	0.973	0.935	3.21522e-07	Blood cells	COL1A2
GTF3C6	1.36046e-11	-0.783627	0.663	0.752	3.28592e-07	Blood cells	GTF3C6
HNRNPM	1.48613e-11	-0.73951	0.674	0.731	3.58945e-07	Blood cells	HNRNPM
PABPC4	1.51723e-11	-0.600869	0.487	0.643	3.66456e-07	Blood cells	PABPC4
PITPNB	1.54444e-11	-0.661477	0.444	0.584	3.73029e-07	Blood cells	PITPNB
PSMC1	1.60952e-11	-0.675514	0.604	0.714	3.88748e-07	Blood cells	PSMC1
PUM1	1.6943e-11	-0.559227	0.401	0.565	4.09225e-07	Blood cells	PUM1
SPECC1	1.70269e-11	0.567	0.444	0.25	4.11252e-07	Blood cells	SPECC1
NUCB1	1.70634e-11	-0.594855	0.583	0.713	4.12133e-07	Blood cells	NUCB1
GOSR1	1.71445e-11	-0.504799	0.465	0.654	4.14092e-07	Blood cells	GOSR1
LMAN1.1	1.7159e-11	-0.835402	0.503	0.607	4.14441e-07	Blood cells	LMAN1
SERPINB6	1.80276e-11	-0.83775	0.519	0.616	4.3542e-07	Blood cells	SERPINB6
TMEM123	1.80829e-11	-0.646335	0.465	0.594	4.36756e-07	Blood cells	TMEM123
APLP2	1.88436e-11	-0.858341	0.834	0.824	4.55129e-07	Blood cells	APLP2
PMF1	1.89068e-11	-0.708055	0.561	0.669	4.56656e-07	Blood cells	PMF1
MAPK1IP1L	1.91327e-11	-0.600036	0.636	0.707	4.62113e-07	Blood cells	MAPK1IP1L
NAA38	2.07843e-11	-0.818301	0.674	0.745	5.02004e-07	Blood cells	NAA38
AHI1.1	2.07859e-11	-0.907861	0.332	0.517	5.02041e-07	Blood cells	AHI1
KDM5B.1	2.12091e-11	-0.674229	0.364	0.543	5.12263e-07	Blood cells	KDM5B
RGS3.1	2.15827e-11	-0.783491	0.428	0.576	5.21287e-07	Blood cells	RGS3
ARID5B.1	2.22048e-11	-1.13553	0.337	0.496	5.36312e-07	Blood cells	ARID5B
HADHA	2.31114e-11	-0.676413	0.636	0.732	5.58211e-07	Blood cells	HADHA
PEF1	2.31817e-11	-0.510107	0.353	0.548	5.59907e-07	Blood cells	PEF1
SF3B2	2.35087e-11	-0.57033	0.487	0.634	5.67805e-07	Blood cells	SF3B2
KANK1.1	2.38192e-11	-0.832571	0.535	0.635	5.75304e-07	Blood cells	KANK1
MVB12A	2.41928e-11	-0.503558	0.246	0.447	5.84328e-07	Blood cells	MVB12A
NOTCH2NL	2.41986e-11	-0.622453	0.278	0.47	5.84468e-07	Blood cells	NOTCH2NL
TM9SF2	2.43206e-11	-0.623277	0.594	0.666	5.87416e-07	Blood cells	TM9SF2
TMEM147	2.51286e-11	-0.835861	0.524	0.632	6.06932e-07	Blood cells	TMEM147
ARHGAP5	2.5249e-11	-0.651473	0.332	0.52	6.0984e-07	Blood cells	ARHGAP5
S100A16	2.58539e-11	-1.04949	0.492	0.612	6.2445e-07	Blood cells	S100A16
CLTA	2.61986e-11	-0.86356	0.674	0.711	6.32776e-07	Blood cells	CLTA
COL14A1.1	2.7705e-11	-1.53066	0.38	0.536	6.69158e-07	Blood cells	COL14A1
COPS8	2.81831e-11	-0.671837	0.599	0.682	6.80706e-07	Blood cells	COPS8
C9orf16	2.91504e-11	-0.933717	0.567	0.659	7.0407e-07	Blood cells	C9orf16
PARVA	2.97432e-11	-0.599159	0.326	0.502	7.18388e-07	Blood cells	PARVA
P3H4.1	2.9784e-11	-0.523749	0.305	0.49	7.19374e-07	Blood cells	P3H4
TMEM50A	3.10219e-11	-0.650118	0.717	0.788	7.49271e-07	Blood cells	TMEM50A
COX14.1	3.14052e-11	-1.04815	0.679	0.722	7.5853e-07	Blood cells	COX14
CAPRIN1	3.15032e-11	-0.572254	0.492	0.615	7.60896e-07	Blood cells	CAPRIN1
CD46	3.30163e-11	-0.576649	0.422	0.6	7.97443e-07	Blood cells	CD46
TCAF1	3.35931e-11	-0.543535	0.283	0.49	8.11375e-07	Blood cells	TCAF1
BDH2.1	3.50026e-11	-0.675242	0.508	0.626	8.45417e-07	Blood cells	BDH2
CDK4	3.60822e-11	-0.591327	0.529	0.657	8.71494e-07	Blood cells	CDK4
SGCE.1	3.64401e-11	-0.697072	0.358	0.543	8.80138e-07	Blood cells	SGCE
VKORC1.1	3.65556e-11	-0.918957	0.604	0.662	8.82928e-07	Blood cells	VKORC1
ZNF22	3.7685e-11	-0.680908	0.422	0.573	9.10206e-07	Blood cells	ZNF22
DPYSL2.1	3.84577e-11	-0.691729	0.529	0.638	9.2887e-07	Blood cells	DPYSL2
ZNF292	3.87282e-11	-0.778586	0.39	0.554	9.35403e-07	Blood cells	ZNF292
ANKRD11	4.12648e-11	-0.825445	0.444	0.603	9.9667e-07	Blood cells	ANKRD11
MPC1.1	4.30043e-11	-0.852383	0.733	0.789	1.03868e-06	Blood cells	MPC1
MPDZ	4.37816e-11	-0.657978	0.401	0.544	1.05746e-06	Blood cells	MPDZ
SPCS1	4.4802e-11	-0.711434	0.668	0.754	1.0821e-06	Blood cells	SPCS1
C7orf50	4.5455e-11	-0.733936	0.556	0.643	1.09788e-06	Blood cells	C7orf50
ITGA5	4.65702e-11	-0.532186	0.246	0.456	1.12481e-06	Blood cells	ITGA5
ZC3H13	4.68079e-11	-0.680235	0.396	0.582	1.13055e-06	Blood cells	ZC3H13
PPT1	4.73402e-11	-0.568791	0.342	0.516	1.14341e-06	Blood cells	PPT1
REEP5	5.00883e-11	-0.801594	0.647	0.706	1.20978e-06	Blood cells	REEP5
RBMS1	5.13257e-11	-0.766703	0.406	0.562	1.23967e-06	Blood cells	RBMS1
ERGIC2	5.15707e-11	-0.634799	0.332	0.508	1.24559e-06	Blood cells	ERGIC2
SURF4	5.16322e-11	-0.686834	0.471	0.585	1.24707e-06	Blood cells	SURF4
POLR2F	5.20664e-11	-0.744687	0.727	0.769	1.25756e-06	Blood cells	POLR2F
CREM	5.23846e-11	-0.887983	0.556	0.662	1.26525e-06	Blood cells	CREM
BDP1	5.51789e-11	-0.887723	0.433	0.584	1.33274e-06	Blood cells	BDP1
PRDX1	5.67545e-11	-0.608407	0.797	0.869	1.37079e-06	Blood cells	PRDX1
RSRC2.1	5.77819e-11	-0.671798	0.738	0.794	1.39561e-06	Blood cells	RSRC2
RAP1B	5.86172e-11	-0.775762	0.658	0.728	1.41578e-06	Blood cells	RAP1B
RBM8A	6.03324e-11	-0.647972	0.824	0.862	1.45721e-06	Blood cells	RBM8A
PMP22.1	6.14181e-11	-0.884612	0.519	0.628	1.48343e-06	Blood cells	PMP22
AIMP1	6.35909e-11	-0.61956	0.326	0.51	1.53591e-06	Blood cells	AIMP1
XRN2	6.49609e-11	-0.557872	0.31	0.491	1.569e-06	Blood cells	XRN2
PON2	6.77608e-11	-0.706055	0.481	0.592	1.63663e-06	Blood cells	PON2
TUFM	6.79621e-11	-0.702356	0.701	0.742	1.64149e-06	Blood cells	TUFM
PAM.1	7.08311e-11	-1.49923	0.652	0.737	1.71078e-06	Blood cells	PAM
MATN2.1	7.2041e-11	-1.18412	0.513	0.611	1.74001e-06	Blood cells	MATN2
SAT2	7.29709e-11	-0.726926	0.433	0.569	1.76247e-06	Blood cells	SAT2
RBPJ.1	7.32833e-11	-0.904035	0.561	0.647	1.77001e-06	Blood cells	RBPJ
EIF4A3	7.3924e-11	-0.742484	0.604	0.697	1.78549e-06	Blood cells	EIF4A3
COL4A1.1	7.47885e-11	-1.15357	0.802	0.797	1.80637e-06	Blood cells	COL4A1
AKAP9	7.49718e-11	-0.71785	0.631	0.764	1.81079e-06	Blood cells	AKAP9
MLF1.1	7.87166e-11	-1.25644	0.631	0.674	1.90124e-06	Blood cells	MLF1
IER3IP1	7.89723e-11	-0.666349	0.519	0.66	1.90742e-06	Blood cells	IER3IP1
LEPROT	7.89944e-11	-0.741069	0.583	0.714	1.90795e-06	Blood cells	LEPROT
BCLAF1	8.09384e-11	-0.695118	0.551	0.67	1.95491e-06	Blood cells	BCLAF1
COPB2	9.88609e-11	-0.503277	0.369	0.547	2.38779e-06	Blood cells	COPB2
SYNCRIP	1.00372e-10	-0.677153	0.519	0.624	2.42429e-06	Blood cells	SYNCRIP
COL5A1.1	1.03567e-10	-1.61992	0.754	0.777	2.50145e-06	Blood cells	COL5A1
DDIT4	1.03856e-10	-1.00564	0.807	0.79	2.50844e-06	Blood cells	DDIT4
B4GALT1.1	1.03887e-10	-0.587039	0.289	0.485	2.50919e-06	Blood cells	B4GALT1
COL1A1.1	1.04506e-10	-2.49472	0.936	0.922	2.52414e-06	Blood cells	COL1A1
PRPF6	1.06391e-10	-0.652907	0.267	0.465	2.56967e-06	Blood cells	PRPF6
MFAP2.1	1.07381e-10	-1.17947	0.508	0.598	2.59356e-06	Blood cells	MFAP2
FAM32A	1.07813e-10	-0.555633	0.471	0.638	2.60402e-06	Blood cells	FAM32A
FOXO3	1.09736e-10	0.652117	0.599	0.398	2.65046e-06	Blood cells	FOXO3
NAGK	1.14419e-10	-0.705457	0.412	0.564	2.76356e-06	Blood cells	NAGK
COL5A2.1	1.14777e-10	-1.30207	0.658	0.703	2.77221e-06	Blood cells	COL5A2
ARL1.1	1.15378e-10	-0.602615	0.476	0.601	2.78673e-06	Blood cells	ARL1
P4HA1	1.16158e-10	-0.635421	0.401	0.562	2.80556e-06	Blood cells	P4HA1
RSF1	1.22352e-10	-0.806407	0.449	0.6	2.95516e-06	Blood cells	RSF1
CDC5L	1.2516e-10	-0.672677	0.385	0.553	3.02299e-06	Blood cells	CDC5L
IDH3B.1	1.31598e-10	-0.780147	0.54	0.65	3.17848e-06	Blood cells	IDH3B
ARCN1	1.31839e-10	-0.556064	0.433	0.588	3.1843e-06	Blood cells	ARCN1
TET1	1.3223e-10	-0.574244	0.187	0.387	3.19376e-06	Blood cells	TET1
GSTK1	1.35387e-10	-0.724617	0.706	0.76	3.27e-06	Blood cells	GSTK1
ETFB.1	1.36807e-10	-1.0864	0.636	0.698	3.3043e-06	Blood cells	ETFB
SYNE1	1.3707e-10	-0.646773	0.358	0.526	3.31065e-06	Blood cells	SYNE1
TCF4.1	1.3928e-10	-0.858857	0.39	0.551	3.36402e-06	Blood cells	TCF4
HADHB.1	1.40912e-10	-0.749033	0.802	0.811	3.40345e-06	Blood cells	HADHB
LARP7	1.42771e-10	-0.785706	0.508	0.632	3.44834e-06	Blood cells	LARP7
SRPK2	1.46115e-10	-0.610566	0.273	0.457	3.52912e-06	Blood cells	SRPK2
CELF2	1.46707e-10	-0.643422	0.332	0.511	3.54342e-06	Blood cells	CELF2
MFF	1.48824e-10	-0.652799	0.54	0.661	3.59454e-06	Blood cells	MFF
ALKBH7	1.51135e-10	-0.817925	0.743	0.754	3.65037e-06	Blood cells	ALKBH7
PFN2	1.52434e-10	-0.68522	0.519	0.625	3.68175e-06	Blood cells	PFN2
PAPSS1.1	1.52542e-10	-0.535595	0.278	0.452	3.68436e-06	Blood cells	PAPSS1
UBE2L3	1.64229e-10	-0.65317	0.701	0.762	3.96663e-06	Blood cells	UBE2L3
PLEKHA5	1.67403e-10	-0.831093	0.396	0.536	4.04328e-06	Blood cells	PLEKHA5
COX6A1	1.68826e-10	-0.63585	0.93	0.937	4.07766e-06	Blood cells	COX6A1
[truncated: 5,372 more rows]

## Sheet: Mouse-DEG
gene_short_name	p_val	avg_log2FC	pct.1	pct.2	p_val_adj	cluster	gene
Tnnt2	0	3.18929	0.995	0.604	0	CM	Tnnt2
Myl2	0	3.12342	0.896	0.389	0	CM	Myl2
Myl3	0	3.10935	0.977	0.429	0	CM	Myl3
Myl4	0	3.06561	0.97	0.467	0	CM	Myl4
Actc1	0	3.02512	0.993	0.62	0	CM	Actc1
Tnnc1	0	2.85638	0.986	0.434	0	CM	Tnnc1
Tnni3	0	2.79853	0.963	0.3	0	CM	Tnni3
Myh7	0	2.7834	0.98	0.462	0	CM	Myh7
Pln	0	2.73356	0.83	0.236	0	CM	Pln
Csrp3	0	2.72146	0.948	0.314	0	CM	Csrp3
Chchd10	0	2.68932	0.929	0.245	0	CM	Chchd10
Smpx	0	2.59498	0.896	0.255	0	CM	Smpx
Myl7	0	2.56513	0.952	0.494	0	CM	Myl7
Sh3bgr	0	2.56373	0.945	0.294	0	CM	Sh3bgr
Ankrd1	0	2.55249	0.87	0.422	0	CM	Ankrd1
Myh6	0	2.4945	0.89	0.344	0	CM	Myh6
Nexn	0	2.49188	0.957	0.455	0	CM	Nexn
Tnni1	0	2.47544	0.992	0.578	0	CM	Tnni1
Actn2	0	2.28585	0.899	0.275	0	CM	Actn2
Ttn	0	2.26364	0.869	0.504	0	CM	Ttn
Cryab	0	2.24635	0.935	0.392	0	CM	Cryab
Nebl	0	2.23636	0.848	0.356	0	CM	Nebl
Tpm1	0	2.23455	0.997	0.85	0	CM	Tpm1
Cox6a2	0	2.20908	0.834	0.211	0	CM	Cox6a2
Pgam2	0	2.16145	0.879	0.31	0	CM	Pgam2
Mybpc3	0	2.08945	0.884	0.31	0	CM	Mybpc3
Acta2	0	2.00202	0.872	0.512	0	CM	Acta2
Gyg	0	2	0.917	0.592	0	CM	Gyg
Atp1b1	0	1.9894	0.915	0.449	0	CM	Atp1b1
Eno3	0	1.97454	0.809	0.314	0	CM	Eno3
Myl9	0	1.96912	0.899	0.477	0	CM	Myl9
Popdc2	0	1.96677	0.823	0.303	0	CM	Popdc2
Hopx	0	1.93015	0.804	0.235	0	CM	Hopx
Fabp3	0	1.89517	0.881	0.308	0	CM	Fabp3
Trim55	0	1.85152	0.755	0.248	0	CM	Trim55
Fxyd1	0	1.81964	0.83	0.289	0	CM	Fxyd1
Ldb3	0	1.73841	0.799	0.286	0	CM	Ldb3
Mdh1	0	1.71412	0.971	0.717	0	CM	Mdh1
Des	0	1.68999	0.791	0.262	0	CM	Des
Myom1	0	1.6898	0.758	0.28	0	CM	Myom1
Sorbs2	0	1.68898	0.866	0.419	0	CM	Sorbs2
Trdn	0	1.66056	0.752	0.219	0	CM	Trdn
Slc25a4	0	1.65351	0.996	0.903	0	CM	Slc25a4
Hspb1	0	1.6331	0.829	0.327	0	CM	Hspb1
Tmod1	0	1.62048	0.777	0.284	0	CM	Tmod1
Idh2	0	1.61518	0.963	0.714	0	CM	Idh2
Ldhb	0	1.60283	0.923	0.532	0	CM	Ldhb
Idh3a	0	1.56585	0.836	0.506	0	CM	Idh3a
Apobec2	0	1.56065	0.735	0.217	0	CM	Apobec2
Gm2830	0	1.47617	0.833	0.511	0	CM	Gm2830
Trim63	0	1.47427	0.644	0.138	0	CM	Trim63
Mylk3	0	1.46375	0.722	0.244	0	CM	Mylk3
Aldoa	0	1.45976	0.966	0.757	0	CM	Aldoa
Cox7b	0	1.45664	0.969	0.779	0	CM	Cox7b
Atp5b	0	1.4467	0.986	0.867	0	CM	Atp5b
Uqcr10	0	1.44549	0.958	0.742	0	CM	Uqcr10
Asb2	0	1.44176	0.69	0.181	0	CM	Asb2
Atp5o	0	1.44092	0.978	0.809	0	CM	Atp5o
Crip2	0	1.43997	0.959	0.707	0	CM	Crip2
Atp5g3	0	1.38628	0.954	0.772	0	CM	Atp5g3
Cox7a1	0	1.35667	0.716	0.22	0	CM	Cox7a1
Hspb7	0	1.34849	0.701	0.205	0	CM	Hspb7
Uqcr11	0	1.30565	0.925	0.695	0	CM	Uqcr11
Atp5a1	0	1.287	0.972	0.85	0	CM	Atp5a1
Atp5c1	0	1.27692	0.978	0.842	0	CM	Atp5c1
Tpi1	0	1.25016	0.903	0.659	0	CM	Tpi1
Mif	0	1.23502	0.932	0.756	0	CM	Mif
Atp5h	0	1.14201	0.953	0.778	0	CM	Atp5h
Cox6a1	0	1.069	0.972	0.897	0	CM	Cox6a1
Rhoj	0	-1.28585	0.042	0.492	0	CM	Rhoj
Emp3	0	-1.37611	0.046	0.547	0	CM	Emp3
Mmp2	0	-1.67851	0.061	0.558	0	CM	Mmp2
Bgn	0	-1.79071	0.04	0.539	0	CM	Bgn
Col5a2	0	-1.8842	0.233	0.679	0	CM	Col5a2
Nid1	0	-1.89724	0.166	0.628	0	CM	Nid1
Igfbp4	0	-2.01555	0.239	0.69	0	CM	Igfbp4
Actb	0	-2.05337	0.846	0.979	0	CM	Actb
Marcks	0	-2.0673	0.647	0.886	0	CM	Marcks
Vim	0	-2.10785	0.843	0.927	0	CM	Vim
Ramp2	0	-2.2684	0.088	0.604	0	CM	Ramp2
Cdh11	0	-2.33912	0.143	0.665	0	CM	Cdh11
Rbp1	0	-2.397	0.116	0.692	0	CM	Rbp1
Fbln2	0	-2.40611	0.07	0.544	0	CM	Fbln2
Id3	0	-2.66276	0.371	0.821	0	CM	Id3
Igf1	0	-2.67895	0.163	0.645	0	CM	Igf1
Tagln2	0	-2.93529	0.387	0.847	0	CM	Tagln2
Postn	0	-3.39551	0.07	0.564	0	CM	Postn
Col3a1	0	-3.82679	0.155	0.765	0	CM	Col3a1
Col1a2	8.72019e-308	-3.14883	0.156	0.615	2.00102e-303	CM	Col1a2
Uqcrh	1.39137e-307	1.16212	0.962	0.818	3.19277e-303	CM	Uqcrh
Hspb2	7.80725e-307	1.40588	0.689	0.222	1.79153e-302	CM	Hspb2
Calm1	1.35399e-306	-1.27471	0.886	0.955	3.107e-302	CM	Calm1
Cd34	1.05696e-305	-1.58518	0.048	0.489	2.4254e-301	CM	Cd34
Sdhb	2.32855e-305	1.17871	0.917	0.721	5.34332e-301	CM	Sdhb
Rbm24	4.5402e-303	1.39443	0.69	0.228	1.04184e-298	CM	Rbm24
Fbxl22	3.92234e-302	1.74118	0.697	0.203	9.00059e-298	CM	Fbxl22
Atp5j	5.25488e-301	1.21197	0.983	0.869	1.20584e-296	CM	Atp5j
Cnn1	2.53746e-300	1.52608	0.785	0.352	5.82272e-296	CM	Cnn1
Nkx2-5	1.11978e-297	1.17635	0.623	0.136	2.56956e-293	CM	Nkx2-5
Atp2a2	3.45494e-296	1.62446	0.835	0.573	7.92806e-292	CM	Atp2a2
Ndufb9	2.27308e-295	1.20781	0.912	0.715	5.21603e-291	CM	Ndufb9
Atp5g1	4.13273e-295	1.32707	0.855	0.6	9.48338e-291	CM	Atp5g1
Mdh2	1.50773e-294	1.06812	0.928	0.726	3.45979e-290	CM	Mdh2
Smyd1	5.19688e-294	1.42022	0.681	0.215	1.19253e-289	CM	Smyd1
Bves	7.65093e-293	1.37273	0.662	0.192	1.75566e-288	CM	Bves
Ets1	1.47606e-292	-1.44455	0.085	0.527	3.38711e-288	CM	Ets1
Cox7a2	1.87141e-292	1.37474	0.966	0.824	4.29433e-288	CM	Cox7a2
Rrad	1.94566e-292	1.42034	0.696	0.205	4.4647e-288	CM	Rrad
Hcfc1r1	3.17731e-290	1.4258	0.832	0.525	7.29096e-286	CM	Hcfc1r1
Cox6b1	5.20623e-290	1.3229	0.982	0.857	1.19467e-285	CM	Cox6b1
Cox4i1	1.20385e-288	1.19722	0.992	0.934	2.76247e-284	CM	Cox4i1
Cox5a	2.07078e-288	1.6245	0.973	0.795	4.75183e-284	CM	Cox5a
Cyc1	1.02252e-286	1.65885	0.927	0.673	2.34638e-282	CM	Cyc1
Ppp1r14c	1.35859e-286	1.33053	0.747	0.272	3.11755e-282	CM	Ppp1r14c
Fli1	3.7872e-286	-1.07475	0.069	0.503	8.6905e-282	CM	Fli1
Sdhd	8.06565e-286	1.20772	0.894	0.668	1.85082e-281	CM	Sdhd
Uqcrc2	4.4758e-285	1.22788	0.893	0.652	1.02706e-280	CM	Uqcrc2
Ndufv2	5.15517e-285	1.18998	0.91	0.704	1.18296e-280	CM	Ndufv2
Fsd2	1.58415e-284	1.28846	0.638	0.178	3.63515e-280	CM	Fsd2
Adprhl1	4.70002e-284	1.43166	0.609	0.135	1.07851e-279	CM	Adprhl1
Ldha	8.58974e-283	1.18418	0.95	0.804	1.97109e-278	CM	Ldha
Fn1	1.93531e-282	-2.6844	0.48	0.741	4.44095e-278	CM	Fn1
Fbn1	5.38086e-279	-1.62172	0.15	0.57	1.23475e-274	CM	Fbn1
Atp5k	5.93679e-279	1.38694	0.932	0.695	1.36232e-274	CM	Atp5k
Lmo7	3.36229e-278	1.34878	0.79	0.365	7.71545e-274	CM	Lmo7
Synpo2l	6.94137e-276	1.34497	0.668	0.221	1.59284e-271	CM	Synpo2l
Bex1	7.59509e-276	1.49784	0.799	0.433	1.74284e-271	CM	Bex1
Mfap2	6.88057e-275	-2.26515	0.476	0.773	1.57888e-270	CM	Mfap2
Uqcrq	1.60169e-274	1.18491	0.947	0.775	3.6754e-270	CM	Uqcrq
Tpm4	1.95173e-272	-1.58853	0.605	0.842	4.47863e-268	CM	Tpm4
Ndufb8	9.96834e-272	1.03554	0.901	0.698	2.28744e-267	CM	Ndufb8
Cap2	2.49733e-271	1.17998	0.665	0.227	5.73062e-267	CM	Cap2
Atp5j2	3.4918e-271	1.17013	0.948	0.8	8.01264e-267	CM	Atp5j2
Aco2	1.7459e-270	1.35735	0.898	0.618	4.00633e-266	CM	Aco2
H19	2.14257e-269	-1.60542	0.931	0.952	4.91654e-265	CM	H19
Cox8a	1.7408e-267	1.28077	0.955	0.79	3.99461e-263	CM	Cox8a
Hapln1	1.81577e-267	-2.58077	0.17	0.57	4.16664e-263	CM	Hapln1
Acot13	1.84135e-266	1.34784	0.792	0.415	4.22535e-262	CM	Acot13
Eng	6.24776e-262	-1.17467	0.042	0.439	1.43367e-257	CM	Eng
Cox5b	1.25807e-261	1.22422	0.912	0.694	2.88689e-257	CM	Cox5b
Pdlim5	1.54784e-261	1.50349	0.764	0.449	3.55183e-257	CM	Pdlim5
Emp1	2.05393e-259	-1.3107	0.02	0.399	4.71315e-255	CM	Emp1
Icam2	1.96762e-252	-1.39426	0.022	0.395	4.5151e-248	CM	Icam2
Uqcrb	4.63933e-252	1.00498	0.887	0.694	1.06459e-247	CM	Uqcrb
Hrc	6.7276e-252	1.12831	0.599	0.163	1.54378e-247	CM	Hrc
Tek	2.41352e-249	-1.52789	0.084	0.474	5.53831e-245	CM	Tek
Gpx3	6.40932e-248	1.84903	0.779	0.512	1.47075e-243	CM	Gpx3
Tcap	7.60365e-248	1.4561	0.53	0.099	1.74481e-243	CM	Tcap
Plat	6.22821e-247	-1.10573	0.053	0.438	1.42919e-242	CM	Plat
Atcayos	6.86071e-246	1.09644	0.616	0.192	1.57433e-241	CM	Atcayos
Homer2	6.57922e-244	1.13734	0.638	0.226	1.50973e-239	CM	Homer2
Pfkp	8.80405e-243	1.33819	0.702	0.318	2.02026e-238	CM	Pfkp
Pkp2	8.37096e-240	1.1828	0.67	0.254	1.92089e-235	CM	Pkp2
Elk3	5.19845e-238	-1.12811	0.105	0.496	1.19289e-233	CM	Elk3
Notch1	1.51069e-237	-0.768156	0.038	0.404	3.46659e-233	CM	Notch1
Ndufc1	7.67643e-237	1.28004	0.933	0.72	1.76151e-232	CM	Ndufc1
Ndrg4	1.13296e-236	1.24209	0.655	0.229	2.5998e-232	CM	Ndrg4
S100a10	1.89993e-236	-1.61291	0.331	0.709	4.35976e-232	CM	S100a10
Sod2	2.53532e-236	1.25243	0.811	0.519	5.81779e-232	CM	Sod2
Mrpl42	1.41771e-235	1.09542	0.864	0.661	3.25323e-231	CM	Mrpl42
Ppp1r1a	2.08763e-235	0.924201	0.592	0.171	4.79049e-231	CM	Ppp1r1a
Ccdc141	2.33155e-235	1.45035	0.743	0.402	5.3502e-231	CM	Ccdc141
Ifitm3	3.83766e-235	-1.07795	0.022	0.378	8.80627e-231	CM	Ifitm3
Srl	8.78995e-235	1.24337	0.627	0.214	2.01703e-230	CM	Srl
Emilin1	9.23582e-235	-1.09439	0.111	0.507	2.11934e-230	CM	Emilin1
Slc8a1	1.02098e-234	1.36514	0.629	0.244	2.34285e-230	CM	Slc8a1
Ndufa4	1.78182e-234	1.01544	0.972	0.878	4.08875e-230	CM	Ndufa4
P3h3	3.92182e-233	-1.0328	0.045	0.415	8.9994e-229	CM	P3h3
Limch1	5.66061e-233	-1.46793	0.103	0.486	1.29894e-228	CM	Limch1
Lmod2	1.02411e-232	0.995639	0.552	0.136	2.35003e-228	CM	Lmod2
Slc25a5	2.53185e-232	0.901732	0.966	0.853	5.80984e-228	CM	Slc25a5
Cox6c	8.08688e-231	1.26758	0.98	0.875	1.8557e-226	CM	Cox6c
H3f3b	1.04526e-229	-1.15338	0.74	0.859	2.39856e-225	CM	H3f3b
B2m	2.70064e-229	-1.68547	0.63	0.847	6.19716e-225	CM	B2m
Sdhc	4.39684e-229	1.18709	0.875	0.641	1.00894e-224	CM	Sdhc
Tm4sf1	4.95847e-226	-2.19268	0.024	0.367	1.13782e-221	CM	Tm4sf1
Prkaa2	1.1739e-225	1.08102	0.608	0.198	2.69376e-221	CM	Prkaa2
Ndufa12	6.53507e-224	1.09959	0.896	0.675	1.4996e-219	CM	Ndufa12
Myoz2	3.977e-223	1.37054	0.496	0.1	9.12603e-219	CM	Myoz2
Ltbp4	1.94405e-222	-0.995772	0.05	0.408	4.46102e-218	CM	Ltbp4
Cited1	5.76278e-220	1.94831	0.569	0.161	1.32238e-215	CM	Cited1
Unc45b	5.82524e-220	1.26109	0.653	0.267	1.33672e-215	CM	Unc45b
Uqcrfs1	6.62294e-220	1.4364	0.912	0.667	1.51976e-215	CM	Uqcrfs1
Ndufa11	7.5689e-220	1.07157	0.867	0.656	1.73683e-215	CM	Ndufa11
Ndufab1	1.7918e-219	1.06499	0.853	0.631	4.11164e-215	CM	Ndufab1
Cmtm3	3.57919e-219	-1.28429	0.192	0.581	8.21317e-215	CM	Cmtm3
Ptn	2.81807e-215	-3.44756	0.245	0.609	6.46662e-211	CM	Ptn
Lgals1	3.21106e-214	-2.25784	0.718	0.851	7.36842e-210	CM	Lgals1
Pam	2.87102e-213	1.34095	0.886	0.671	6.58814e-209	CM	Pam
Pecam1	3.22514e-213	-1.41691	0.071	0.42	7.40074e-209	CM	Pecam1
Ndufa5	2.8079e-212	1.10776	0.898	0.691	6.44329e-208	CM	Ndufa5
Fam162a	2.84194e-212	1.42532	0.918	0.685	6.52139e-208	CM	Fam162a
Tnnt1	9.44271e-212	2.25154	0.659	0.266	2.16682e-207	CM	Tnnt1
Mb	1.23352e-210	2.36546	0.49	0.103	2.83056e-206	CM	Mb
Tgfbi	5.45549e-209	-1.46685	0.052	0.394	1.25187e-204	CM	Tgfbi
Pdhb	8.77579e-209	1.14405	0.793	0.531	2.01378e-204	CM	Pdhb
S100a1	4.62646e-208	1.18771	0.685	0.299	1.06163e-203	CM	S100a1
Col18a1	7.82608e-206	-1.72573	0.379	0.656	1.79585e-201	CM	Col18a1
Cdh5	2.38899e-205	-1.24604	0.036	0.363	5.48202e-201	CM	Cdh5
Ndufb5	5.09647e-204	0.941405	0.884	0.699	1.16949e-199	CM	Ndufb5
Plvap	1.71988e-203	-1.23024	0.025	0.341	3.94662e-199	CM	Plvap
Fitm1	2.46549e-203	0.89378	0.532	0.148	5.65756e-199	CM	Fitm1
Ebf1	4.28634e-203	-0.900409	0.053	0.387	9.83586e-199	CM	Ebf1
Sparc	1.02183e-202	-1.31347	0.857	0.91	2.34479e-198	CM	Sparc
Ndufs7	4.16242e-202	1.0748	0.869	0.655	9.55151e-198	CM	Ndufs7
Sh3bgrl3	5.79408e-202	-1.39022	0.443	0.71	1.32957e-197	CM	Sh3bgrl3
Ndufb10	3.07022e-200	1.13176	0.891	0.678	7.04524e-196	CM	Ndufb10
Mmp14	1.05789e-199	-1.21037	0.231	0.589	2.42753e-195	CM	Mmp14
Hacd1	3.22422e-199	1.06426	0.7	0.384	7.39861e-195	CM	Hacd1
Ndufs6	8.23049e-199	0.987277	0.841	0.636	1.88865e-194	CM	Ndufs6
Acadl	1.05667e-198	1.42277	0.894	0.609	2.42474e-194	CM	Acadl
Ptprb	2.32896e-198	-1.20053	0.042	0.362	5.34425e-194	CM	Ptprb
Mgp	2.80431e-198	-2.19943	0.039	0.366	6.43506e-194	CM	Mgp
Mtus2	4.68924e-198	1.01492	0.616	0.22	1.07604e-193	CM	Mtus2
Got1	6.26065e-198	1.12732	0.673	0.331	1.43663e-193	CM	Got1
Lum	1.5186e-197	-2.15374	0.02	0.326	3.48472e-193	CM	Lum
Bmp7	2.26156e-197	0.883023	0.549	0.169	5.18961e-193	CM	Bmp7
Hsp25-ps1	3.19823e-196	0.596792	0.543	0.165	7.33897e-192	CM	Hsp25-ps1
Nppb	4.34262e-196	1.80405	0.483	0.112	9.96501e-192	CM	Nppb
Atp5d	9.04233e-196	1.05147	0.943	0.784	2.07494e-191	CM	Atp5d
Ackr3	1.57436e-195	-1.07255	0.052	0.381	3.61269e-191	CM	Ackr3
Fxyd5	2.67056e-195	-0.979824	0.018	0.32	6.12813e-191	CM	Fxyd5
Slc25a3	3.83134e-195	0.86436	0.936	0.81	8.79178e-191	CM	Slc25a3
Dsp	6.88791e-195	1.17614	0.703	0.356	1.58057e-190	CM	Dsp
Rai14	7.70518e-195	-0.893523	0.092	0.431	1.76811e-190	CM	Rai14
Lrrc10	8.88205e-195	0.850333	0.485	0.115	2.03817e-190	CM	Lrrc10
Ptges3l	1.76426e-194	0.86349	0.615	0.247	4.04845e-190	CM	Ptges3l
Ece1	2.31946e-194	-2.44394	0.416	0.668	5.32246e-190	CM	Ece1
Fabp3-ps1	2.52175e-193	0.65342	0.584	0.215	5.78665e-189	CM	Fabp3-ps1
Eva1b	1.70806e-192	-0.888905	0.044	0.365	3.91948e-188	CM	Eva1b
Tmod3	2.18712e-192	-1.42141	0.331	0.646	5.01877e-188	CM	Tmod3
Slc43a3	2.01527e-191	-1.05698	0.134	0.478	4.62444e-187	CM	Slc43a3
Lrrc39	5.66184e-191	1.02754	0.579	0.226	1.29922e-186	CM	Lrrc39
Gm5436	3.16158e-189	1.12704	0.832	0.587	7.25488e-185	CM	Gm5436
Gngt2	5.95106e-189	-0.872483	0.045	0.355	1.36559e-184	CM	Gngt2
Flt1	6.26464e-188	-1.19196	0.062	0.382	1.43755e-183	CM	Flt1
Ndufv3	3.26704e-187	1.04389	0.877	0.66	7.49688e-183	CM	Ndufv3
Dstn	7.7864e-187	1.13105	0.812	0.607	1.78675e-182	CM	Dstn
Arpc1b	5.19162e-186	-1.31792	0.228	0.599	1.19132e-181	CM	Arpc1b
Ndufa13	6.8729e-186	0.993419	0.92	0.752	1.57712e-181	CM	Ndufa13
Cd93	1.33559e-185	-2.73708	0.132	0.456	3.06479e-181	CM	Cd93
Casq1	2.13703e-185	1.51547	0.548	0.199	4.90385e-181	CM	Casq1
Lbh	3.16841e-185	1.2326	0.821	0.474	7.27056e-181	CM	Lbh
Hspb3	2.76109e-184	0.758216	0.509	0.147	6.33587e-180	CM	Hspb3
Sox9	4.03522e-183	-1.73548	0.108	0.43	9.25961e-179	CM	Sox9
Obscn	1.59683e-182	0.829647	0.52	0.158	3.66425e-178	CM	Obscn
Adgrg6	1.97302e-182	-1.11715	0.068	0.382	4.52749e-178	CM	Adgrg6
Acta1	3.86725e-180	2.36309	0.615	0.311	8.87418e-176	CM	Acta1
Ak1	6.37497e-180	1.14466	0.71	0.401	1.46287e-175	CM	Ak1
Nrk	4.55297e-179	-1.63306	0.253	0.568	1.04477e-174	CM	Nrk
F2r	1.29165e-178	-1.58622	0.433	0.675	2.96394e-174	CM	F2r
Ckm	8.61077e-177	1.86687	0.378	0.053	1.97591e-172	CM	Ckm
Mmd	1.65773e-176	0.917646	0.701	0.368	3.804e-172	CM	Mmd
Nkain4	1.79909e-176	-0.887071	0.023	0.305	4.12838e-172	CM	Nkain4
Ndufs1	2.91087e-175	1.08645	0.788	0.53	6.67958e-171	CM	Ndufs1
Kcne1	5.12116e-175	1.06637	0.451	0.107	1.17515e-170	CM	Kcne1
Acadm	5.64673e-175	1.09511	0.784	0.499	1.29575e-170	CM	Acadm
Ryr2	9.18069e-175	1.45966	0.598	0.3	2.10669e-170	CM	Ryr2
Ppargc1a	9.59083e-174	0.947108	0.571	0.219	2.20081e-169	CM	Ppargc1a
Ndufb7	8.87482e-173	1.01101	0.898	0.718	2.0365e-168	CM	Ndufb7
Casz1	1.21228e-172	0.670708	0.542	0.19	2.78181e-168	CM	Casz1
Hspd1	2.06015e-172	0.920977	0.895	0.702	4.72743e-168	CM	Hspd1
Bnip3	1.98376e-171	1.26736	0.715	0.43	4.55213e-167	CM	Bnip3
Fh1	9.76477e-171	1.03517	0.805	0.559	2.24072e-166	CM	Fh1
Apoe	3.58895e-170	-2.9309	0.383	0.67	8.23556e-166	CM	Apoe
Suclg1	1.47224e-169	0.965288	0.807	0.594	3.37836e-165	CM	Suclg1
Esam	3.62493e-169	-1.08747	0.026	0.302	8.31813e-165	CM	Esam
Mlip	5.08344e-169	1.04014	0.558	0.212	1.1665e-164	CM	Mlip
Ndufb2	2.17998e-168	1.05084	0.857	0.634	5.00239e-164	CM	Ndufb2
Eif4ebp1	1.45689e-167	1.03124	0.843	0.621	3.34311e-163	CM	Eif4ebp1
Cdh2	3.62209e-167	1.03644	0.76	0.45	8.3116e-163	CM	Cdh2
Rrbp1	7.11919e-167	-1.32797	0.552	0.786	1.63364e-162	CM	Rrbp1
Nppa	1.33649e-166	3.41353	0.53	0.185	3.06684e-162	CM	Nppa
Lmod3	2.02982e-166	0.855511	0.412	0.087	4.65784e-162	CM	Lmod3
Ndufa10	2.2307e-166	0.981892	0.853	0.647	5.1188e-162	CM	Ndufa10
Ctla2a	2.92805e-166	-1.10236	0.03	0.308	6.71899e-162	CM	Ctla2a
Calcrl	4.24231e-166	-1.7665	0.151	0.45	9.73483e-162	CM	Calcrl
Etfa	1.21214e-165	1.07038	0.875	0.657	2.78149e-161	CM	Etfa
Adssl1	2.14426e-165	0.735448	0.425	0.095	4.92044e-161	CM	Adssl1
Klhl31	5.96741e-165	1.35608	0.542	0.206	1.36934e-160	CM	Klhl31
Dcn	6.9333e-165	-2.43607	0.04	0.319	1.59098e-160	CM	Dcn
S100a16	7.10071e-165	-0.912729	0.013	0.272	1.6294e-160	CM	S100a16
Foxc1	8.84253e-165	-0.555477	0.022	0.291	2.0291e-160	CM	Foxc1
Thbs1	6.63646e-164	-1.2518	0.136	0.452	1.52287e-159	CM	Thbs1
Ndufa1	8.40489e-164	0.917467	0.819	0.631	1.92867e-159	CM	Ndufa1
Ndufv1	3.52376e-163	1.04688	0.78	0.529	8.08596e-159	CM	Ndufv1
Clca3a1	1.14014e-162	-0.916186	0.041	0.326	2.61627e-158	CM	Clca3a1
Tie1	2.20274e-162	-0.748633	0.021	0.285	5.05463e-158	CM	Tie1
Slc9a3r2	2.76346e-162	-0.869028	0.032	0.308	6.34132e-158	CM	Slc9a3r2
Rragd	5.9676e-162	1.01206	0.603	0.279	1.36939e-157	CM	Rragd
Gm10039	1.35933e-161	0.946926	0.758	0.541	3.11925e-157	CM	Gm10039
Pkm	1.89191e-161	0.923203	0.896	0.724	4.34136e-157	CM	Pkm
Fhl2	6.7976e-161	1.16397	0.717	0.413	1.55984e-156	CM	Fhl2
P4hb	2.10293e-160	-1.01401	0.679	0.84	4.8256e-156	CM	P4hb
Fabp5	2.91584e-160	-1.88984	0.457	0.682	6.69097e-156	CM	Fabp5
Tpm3	1.09541e-159	-1.0721	0.575	0.777	2.51363e-155	CM	Tpm3
Hspa9	1.19849e-159	0.972983	0.888	0.688	2.75017e-155	CM	Hspa9
Ndufb6	3.92163e-159	1.00109	0.897	0.73	8.99896e-155	CM	Ndufb6
Tcea3	9.55643e-159	0.624651	0.516	0.178	2.19291e-154	CM	Tcea3
Gpi1	3.7733e-158	1.139	0.765	0.547	8.65858e-154	CM	Gpi1
Arhgap28	3.04977e-157	-0.806438	0.122	0.43	6.99832e-153	CM	Arhgap28
Anxa2	6.34748e-157	-1.22661	0.666	0.812	1.45656e-152	CM	Anxa2
Cotl1	7.35287e-157	-1.08561	0.191	0.508	1.68726e-152	CM	Cotl1
Ndufb11	5.20269e-156	0.834238	0.864	0.69	1.19386e-151	CM	Ndufb11
Palld	1.03483e-155	1.02602	0.725	0.489	2.37463e-151	CM	Palld
Rbm38	2.89679e-155	0.76265	0.611	0.275	6.64725e-151	CM	Rbm38
Idh3b	1.08657e-154	1.01321	0.804	0.56	2.49335e-150	CM	Idh3b
Myo18b	3.88733e-154	0.569355	0.479	0.153	8.92025e-150	CM	Myo18b
Txlnb	2.65505e-153	0.700741	0.451	0.129	6.09255e-149	CM	Txlnb
Myl1	2.6575e-153	1.76152	0.517	0.21	6.09817e-149	CM	Myl1
Gm10250	8.56762e-153	1.00132	0.848	0.631	1.96601e-148	CM	Gm10250
Mlf1	2.34006e-152	1.30353	0.571	0.248	5.36974e-148	CM	Mlf1
S100a11	4.08601e-152	-1.29277	0.634	0.783	9.37616e-148	CM	S100a11
Twist1	1.59943e-151	-0.758887	0.047	0.318	3.67022e-147	CM	Twist1
Igfbp7	6.52716e-151	-1.10147	0.071	0.363	1.49779e-146	CM	Igfbp7
Ndrg2	1.3234e-150	0.933446	0.618	0.284	3.03681e-146	CM	Ndrg2
Cd200	1.58845e-150	-0.696552	0.026	0.278	3.64502e-146	CM	Cd200
Cs	2.37723e-150	0.928088	0.83	0.623	5.45503e-146	CM	Cs
Snai2	8.51764e-150	-0.854266	0.054	0.325	1.95454e-145	CM	Snai2
Xirp1	1.24796e-149	0.626884	0.493	0.17	2.86369e-145	CM	Xirp1
Alpk3	1.86008e-148	1.80277	0.577	0.305	4.26833e-144	CM	Alpk3
Mecom	4.40908e-147	-1.31509	0.189	0.473	1.01175e-142	CM	Mecom
Plxnd1	7.10509e-147	-0.903466	0.087	0.367	1.63041e-142	CM	Plxnd1
H2-D1	2.03325e-146	-1.08064	0.069	0.346	4.6657e-142	CM	H2-D1
Gmpr	2.80524e-146	0.793951	0.596	0.263	6.43717e-142	CM	Gmpr
Plekha7	3.56839e-146	0.660028	0.469	0.151	8.18839e-142	CM	Plekha7
Rbpms2	3.77073e-146	0.837373	0.607	0.298	8.65269e-142	CM	Rbpms2
Perp	6.70256e-146	0.859124	0.43	0.115	1.53804e-141	CM	Perp
Hk1	1.31084e-145	0.839145	0.638	0.348	3.00799e-141	CM	Hk1
Myocd	1.50056e-145	0.973527	0.548	0.24	3.44335e-141	CM	Myocd
Pdk1	2.39113e-145	0.90151	0.639	0.327	5.48692e-141	CM	Pdk1
Tcf21	7.04877e-145	-1.21827	0.048	0.31	1.61748e-140	CM	Tcf21
Ppif	8.49389e-145	0.947065	0.582	0.265	1.94909e-140	CM	Ppif
Nfatc1	2.26293e-144	-0.794319	0.078	0.352	5.19275e-140	CM	Nfatc1
Acaa2	2.80017e-144	0.965311	0.74	0.473	6.42555e-140	CM	Acaa2
Serpinf1	3.43976e-144	-0.632849	0.041	0.296	7.89322e-140	CM	Serpinf1
Gimap6	4.69683e-144	-0.947802	0.042	0.294	1.07778e-139	CM	Gimap6
Rbm20	6.27304e-144	0.626825	0.464	0.149	1.43947e-139	CM	Rbm20
Cox7c	8.66381e-144	0.979478	0.782	0.601	1.98808e-139	CM	Cox7c
Vegfb	1.76131e-143	0.837176	0.669	0.372	4.04169e-139	CM	Vegfb
Rbpms	2.34929e-142	0.971284	0.839	0.6	5.39092e-138	CM	Rbpms
Col1a1	6.27144e-142	-2.26697	0.276	0.535	1.43911e-137	CM	Col1a1
Sdha	1.24802e-141	0.924687	0.804	0.582	2.86383e-137	CM	Sdha
Arf4	1.46979e-140	-0.851341	0.708	0.817	3.37273e-136	CM	Arf4
Eci1	2.08927e-140	1.03943	0.679	0.378	4.79426e-136	CM	Eci1
Bace2	2.48487e-140	-0.805876	0.031	0.278	5.70203e-136	CM	Bace2
Ifitm2	8.56765e-140	-1.13058	0.517	0.678	1.96602e-135	CM	Ifitm2
Clmp	2.16028e-139	-0.770738	0.037	0.284	4.9572e-135	CM	Clmp
Vdac2	3.46182e-139	0.728024	0.846	0.686	7.94385e-135	CM	Vdac2
Alpk2	6.22652e-139	0.661595	0.478	0.169	1.4288e-134	CM	Alpk2
Ehd2	6.84603e-139	-0.622247	0.064	0.33	1.57096e-134	CM	Ehd2
Srpk3	9.20931e-139	0.700438	0.41	0.11	2.11326e-134	CM	Srpk3
Gm12338	1.02166e-138	1.1039	0.822	0.608	2.3444e-134	CM	Gm12338
Lima1	1.16748e-138	-0.901812	0.211	0.501	2.67901e-134	CM	Lima1
Gm11451	3.67504e-138	0.554011	0.592	0.298	8.43311e-134	CM	Gm11451
Tspan6	4.0443e-138	-1.35993	0.508	0.683	9.28045e-134	CM	Tspan6
Pdgfrb	5.91905e-138	-0.508379	0.073	0.341	1.35824e-133	CM	Pdgfrb
Emcn	6.83777e-138	-1.80557	0.055	0.305	1.56906e-133	CM	Emcn
Ndufs2	7.00888e-138	0.942665	0.845	0.625	1.60833e-133	CM	Ndufs2
Lrrfip1	1.05055e-137	0.891411	0.73	0.449	2.4107e-133	CM	Lrrfip1
Id1	2.03064e-137	-1.21756	0.236	0.524	4.6597e-133	CM	Id1
Ecm1	2.43631e-136	-0.838894	0.149	0.435	5.59061e-132	CM	Ecm1
Ndufa8	1.24677e-135	0.821406	0.843	0.661	2.86096e-131	CM	Ndufa8
Immt	1.65023e-135	0.836157	0.828	0.616	3.78678e-131	CM	Immt
Mitf	2.68777e-135	0.75691	0.491	0.182	6.16763e-131	CM	Mitf
Grb14	4.31229e-135	0.61942	0.454	0.148	9.89541e-131	CM	Grb14
Fhod3	5.05339e-135	0.606824	0.485	0.177	1.1596e-130	CM	Fhod3
Lpl	3.01515e-133	0.816451	0.674	0.38	6.91886e-129	CM	Lpl
Ptgis	4.67443e-133	-0.924395	0.161	0.439	1.07264e-128	CM	Ptgis
Kcng2	7.44896e-133	0.578886	0.353	0.072	1.70931e-128	CM	Kcng2
Cav3	1.59648e-132	0.793351	0.372	0.088	3.66344e-128	CM	Cav3
Bmp1	1.75799e-132	-0.657113	0.111	0.392	4.03405e-128	CM	Bmp1
Camk2a	3.0972e-132	0.555077	0.48	0.179	7.10714e-128	CM	Camk2a
Svil	3.1985e-132	0.883612	0.703	0.463	7.33961e-128	CM	Svil
Klhl41	5.07137e-131	0.519462	0.406	0.116	1.16373e-126	CM	Klhl41
Dlat	1.97847e-130	0.910534	0.699	0.406	4.54e-126	CM	Dlat
Cycs	2.30594e-130	1.10086	0.68	0.51	5.29145e-126	CM	Cycs
Mov10l1	4.15577e-130	0.745455	0.402	0.116	9.53625e-126	CM	Mov10l1
Nfia	8.76679e-130	-1.44713	0.463	0.624	2.01172e-125	CM	Nfia
Bex4	9.72364e-130	0.924924	0.669	0.442	2.23128e-125	CM	Bex4
mt-Nd5	2.54236e-129	0.718999	0.964	0.894	5.83395e-125	CM	mt-Nd5
Sec61b	2.66506e-129	-0.994272	0.567	0.737	6.11552e-125	CM	Sec61b
Ppp2r3a	4.51235e-129	0.915918	0.693	0.452	1.03545e-124	CM	Ppp2r3a
Itga4	8.94964e-129	-0.736206	0.043	0.279	2.05367e-124	CM	Itga4
Mmrn2	2.13804e-128	-0.804875	0.05	0.289	4.90617e-124	CM	Mmrn2
Pxdc1	4.66987e-128	-0.66807	0.166	0.431	1.07159e-123	CM	Pxdc1
Mrpl12	7.83222e-128	0.886578	0.76	0.566	1.79726e-123	CM	Mrpl12
Cystm1	9.96635e-128	0.73518	0.476	0.182	2.28698e-123	CM	Cystm1
Usp13	1.15843e-127	0.724102	0.53	0.238	2.65825e-123	CM	Usp13
Mpc2	1.8618e-127	0.983637	0.807	0.569	4.27228e-123	CM	Mpc2
Sspn	3.66414e-127	0.835188	0.458	0.157	8.4081e-123	CM	Sspn
Ndufa9	5.30893e-127	0.846117	0.759	0.558	1.21824e-122	CM	Ndufa9
Tmsb4x	1.19768e-126	-1.40226	0.978	0.976	2.74831e-122	CM	Tmsb4x
Atp5e	1.41499e-126	0.879795	0.923	0.778	3.24697e-122	CM	Atp5e
Slc16a2	2.58049e-126	-0.664611	0.06	0.309	5.92146e-122	CM	Slc16a2
Anxa5	8.95181e-126	-1.07973	0.745	0.823	2.05417e-121	CM	Anxa5
Sorbs3	1.22533e-125	-0.526926	0.107	0.378	2.81178e-121	CM	Sorbs3
Tecrl	1.56983e-125	0.699405	0.46	0.169	3.60229e-121	CM	Tecrl
Plxnc1	1.06043e-124	-0.619748	0.065	0.308	2.43338e-120	CM	Plxnc1
Slc2a1	1.88252e-124	1.16147	0.634	0.389	4.31983e-120	CM	Slc2a1
Ndufa6	1.49175e-123	0.774421	0.879	0.742	3.42312e-119	CM	Ndufa6
Gm4707	2.50844e-123	0.7763	0.677	0.422	5.75612e-119	CM	Gm4707
Entpd1	8.0172e-123	-0.769496	0.032	0.252	1.83971e-118	CM	Entpd1
Ehd4	1.06315e-122	0.727317	0.694	0.406	2.43961e-118	CM	Ehd4
Mt1	1.5049e-122	0.653516	0.579	0.254	3.45329e-118	CM	Mt1
Efemp2	1.92258e-122	-0.893103	0.185	0.451	4.41174e-118	CM	Efemp2
Dusp27	1.39203e-121	0.584525	0.448	0.158	3.19428e-117	CM	Dusp27
Cnn3	1.47258e-121	-1.04168	0.659	0.769	3.37914e-117	CM	Cnn3
Usp2	6.93642e-121	0.612998	0.503	0.219	1.5917e-116	CM	Usp2
Ppib	2.69165e-120	-0.820586	0.735	0.848	6.17653e-116	CM	Ppib
Itm2b	3.20871e-120	-1.23111	0.72	0.859	7.36302e-116	CM	Itm2b
Cisd1	4.93256e-120	0.852582	0.727	0.501	1.13187e-115	CM	Cisd1
Myc	8.53434e-120	-0.582322	0.091	0.348	1.95838e-115	CM	Myc
Fam81a	1.47225e-119	0.813016	0.453	0.169	3.37838e-115	CM	Fam81a
Ppp1r3c	4.20742e-119	0.712559	0.413	0.134	9.65477e-115	CM	Ppp1r3c
Gm11633	4.23007e-119	0.656525	0.444	0.159	9.70674e-115	CM	Gm11633
Phyh	6.85422e-119	0.835967	0.59	0.308	1.57284e-114	CM	Phyh
Pdha1	2.3335e-118	0.898219	0.727	0.498	5.35469e-114	CM	Pdha1
Klf3	1.35892e-117	-0.807753	0.21	0.491	3.11831e-113	CM	Klf3
Ndufc2	4.70379e-117	0.883363	0.914	0.783	1.07938e-112	CM	Ndufc2
Fstl1	8.93063e-117	-1.16099	0.818	0.883	2.04931e-112	CM	Fstl1
Klhl4	2.10191e-116	-1.39922	0.074	0.304	4.82324e-112	CM	Klhl4
Timm17a	1.67824e-115	0.735027	0.748	0.594	3.85105e-111	CM	Timm17a
Pdgfa	2.04379e-115	0.506282	0.543	0.246	4.68988e-111	CM	Pdgfa
Camk2d	2.32076e-115	0.873112	0.705	0.505	5.32545e-111	CM	Camk2d
Flnb	6.9911e-115	-0.674267	0.142	0.396	1.60425e-110	CM	Flnb
Mfap4	8.30985e-115	-1.05074	0.047	0.27	1.90686e-110	CM	Mfap4
Fscn1	8.81248e-115	-1.04479	0.417	0.623	2.0222e-110	CM	Fscn1
Rell1	1.10614e-114	-0.504829	0.134	0.391	2.53825e-110	CM	Rell1
Ecscr	1.19648e-113	-1.38186	0.163	0.405	2.74556e-109	CM	Ecscr
Calm2	2.12158e-113	-0.715949	0.808	0.899	4.86838e-109	CM	Calm2
Nfib	1.00264e-112	-1.14013	0.664	0.757	2.30077e-108	CM	Nfib
Cacna1c	3.89269e-112	0.503204	0.456	0.181	8.93256e-108	CM	Cacna1c
Fkbp3	9.675e-112	0.788981	0.945	0.836	2.22012e-107	CM	Fkbp3
Tnfrsf1a	2.74963e-111	-0.63171	0.1	0.346	6.30957e-107	CM	Tnfrsf1a
Tpm3-rs7	2.75871e-111	-1.12631	0.459	0.677	6.33041e-107	CM	Tpm3-rs7
Lmo4	2.94383e-111	-1.14486	0.384	0.623	6.7552e-107	CM	Lmo4
Car14	5.08512e-111	0.564493	0.398	0.128	1.16688e-106	CM	Car14
Emilin2	5.48407e-111	0.553935	0.467	0.193	1.25843e-106	CM	Emilin2
Sphkap	7.54849e-111	0.595965	0.464	0.198	1.73215e-106	CM	Sphkap
Sucla2	9.64355e-111	0.827575	0.725	0.523	2.2129e-106	CM	Sucla2
Hspb8	1.60129e-110	0.591208	0.456	0.18	3.67447e-106	CM	Hspb8
Cox20	2.39721e-110	0.672838	0.761	0.54	5.50088e-106	CM	Cox20
Itgb1bp2	2.96811e-110	0.697936	0.38	0.124	6.81092e-106	CM	Itgb1bp2
Vdac1	3.17647e-110	0.746104	0.852	0.678	7.28906e-106	CM	Vdac1
Tmem38a	1.35834e-109	0.540783	0.409	0.142	3.11699e-105	CM	Tmem38a
Iqgap1	1.73628e-109	-1.08319	0.478	0.642	3.98425e-105	CM	Iqgap1
Soat1	4.07063e-109	-1.11154	0.413	0.589	9.34087e-105	CM	Soat1
Oxct1	8.33511e-109	0.918166	0.841	0.637	1.91266e-104	CM	Oxct1
Klhl30	9.11699e-109	0.528854	0.421	0.149	2.09208e-104	CM	Klhl30
Acat1	1.94178e-108	0.946577	0.852	0.642	4.4558e-104	CM	Acat1
Pcdh7	2.79755e-108	0.87544	0.603	0.353	6.41954e-104	CM	Pcdh7
Ctsl	3.15709e-107	-1.01807	0.703	0.822	7.24459e-103	CM	Ctsl
Tnni2	3.59702e-107	0.917787	0.333	0.087	8.25409e-103	CM	Tnni2
Lpar3	5.18028e-107	0.555348	0.383	0.123	1.18872e-102	CM	Lpar3
Clybl	7.98052e-107	0.75107	0.569	0.311	1.83129e-102	CM	Clybl
H13	8.08649e-107	-0.862744	0.328	0.587	1.85561e-102	CM	H13
Basp1	1.47527e-106	-0.612135	0.165	0.411	3.38531e-102	CM	Basp1
Pdgfra	3.92415e-106	-1.14429	0.125	0.363	9.00474e-102	CM	Pdgfra
Cox8b	1.48704e-105	0.796781	0.273	0.05	3.41231e-101	CM	Cox8b
Gm4459	1.97505e-105	0.668842	0.639	0.401	4.53214e-101	CM	Gm4459
Efnb3	7.5347e-105	0.589589	0.413	0.155	1.72899e-100	CM	Efnb3
Specc1	1.84623e-104	-0.629627	0.139	0.39	4.23654e-100	CM	Specc1
Prkag2	1.8923e-104	0.503801	0.48	0.208	4.34226e-100	CM	Prkag2
Palm	1.9088e-104	-0.548796	0.106	0.341	4.38012e-100	CM	Palm
Rasip1	3.1872e-104	-0.880329	0.094	0.323	7.31367e-100	CM	Rasip1
Gm16379	4.46584e-104	0.653654	0.666	0.493	1.02478e-99	CM	Gm16379
Npr3	8.38376e-104	-1.36647	0.124	0.351	1.92382e-99	CM	Npr3
Nrap	1.86489e-103	0.861768	0.27	0.051	4.27936e-99	CM	Nrap
Marcksl1	2.00559e-103	-1.03344	0.661	0.806	4.60224e-99	CM	Marcksl1
Fgf13	2.37274e-103	0.506912	0.408	0.142	5.44472e-99	CM	Fgf13
Ednrb	2.91166e-103	-2.4877	0.194	0.418	6.68138e-99	CM	Ednrb
Pdlim3	6.40356e-103	-1.95399	0.414	0.594	1.46942e-98	CM	Pdlim3
Slc29a1	9.38946e-103	-0.713559	0.106	0.343	2.1546e-98	CM	Slc29a1
Prcp	1.29509e-102	-0.584553	0.075	0.297	2.97184e-98	CM	Prcp
Prox1	4.44275e-102	0.591986	0.497	0.224	1.01948e-97	CM	Prox1
Cthrc1	5.04002e-102	-0.982409	0.054	0.257	1.15653e-97	CM	Cthrc1
Rhou	7.87206e-102	-0.719432	0.205	0.443	1.8064e-97	CM	Rhou
Casq2	9.12234e-102	1.10557	0.295	0.069	2.0933e-97	CM	Casq2
Slc16a3	9.4529e-102	0.627772	0.604	0.334	2.16916e-97	CM	Slc16a3
Cfl2	1.56501e-101	0.738512	0.85	0.678	3.59123e-97	CM	Cfl2
Tmsb10	1.5751e-101	-0.965668	0.834	0.887	3.61437e-97	CM	Tmsb10
Mybphl	1.76345e-101	0.555975	0.329	0.089	4.04659e-97	CM	Mybphl
Klf2	7.43175e-101	-1.15342	0.067	0.282	1.70536e-96	CM	Klf2
Sh3kbp1	1.64583e-100	0.715167	0.604	0.34	3.77668e-96	CM	Sh3kbp1
Aldh1b1	2.37406e-100	0.606164	0.297	0.069	5.44776e-96	CM	Aldh1b1
Ndufs4	2.73191e-100	0.720576	0.797	0.641	6.26892e-96	CM	Ndufs4
Ank3	3.03391e-100	0.984724	0.595	0.4	6.96191e-96	CM	Ank3
Mrpl18	3.46556e-100	0.659647	0.796	0.637	7.95243e-96	CM	Mrpl18
Ptbp3	3.7571e-100	-0.924695	0.456	0.66	8.62141e-96	CM	Ptbp3
Idh3g	4.29916e-100	0.730807	0.758	0.544	9.86528e-96	CM	Idh3g
Cd38	4.73564e-100	-0.62699	0.085	0.306	1.08669e-95	CM	Cd38
Ehbp1l1	8.11101e-100	0.588405	0.568	0.306	1.86123e-95	CM	Ehbp1l1
Dld	1.29193e-99	0.77937	0.736	0.531	2.96459e-95	CM	Dld
Cald1	2.31917e-99	-1.10198	0.63	0.775	5.32179e-95	CM	Cald1
Igf2	3.90348e-99	-1.31326	0.974	0.95	8.95732e-95	CM	Igf2
Lipa	1.15272e-98	-0.898425	0.271	0.505	2.64514e-94	CM	Lipa
Flnc	1.40697e-98	0.535004	0.545	0.295	3.22857e-94	CM	Flnc
Stab1	1.54804e-98	-0.853692	0.076	0.285	3.5523e-94	CM	Stab1
Ckb	1.99339e-98	0.65024	0.666	0.432	4.57423e-94	CM	Ckb
Coq9	3.22939e-98	0.751268	0.611	0.356	7.41048e-94	CM	Coq9
Rtn1	4.05671e-98	-0.659187	0.077	0.292	9.30894e-94	CM	Rtn1
Fbxo32	2.24034e-97	0.762338	0.448	0.197	5.1409e-93	CM	Fbxo32
Tgif1	3.40257e-97	-0.606726	0.152	0.392	7.80787e-93	CM	Tgif1
Cbfa2t3	7.32379e-97	-0.509947	0.09	0.308	1.68059e-92	CM	Cbfa2t3
Cd63	9.89837e-97	-0.869886	0.722	0.788	2.27138e-92	CM	Cd63
Bola3	2.02755e-96	0.790258	0.705	0.488	4.65263e-92	CM	Bola3
Gm14539	3.95164e-96	0.66791	0.67	0.459	9.06783e-92	CM	Gm14539
Gm2a	4.90728e-96	0.948012	0.549	0.358	1.12607e-91	CM	Gm2a
Plekha2	5.34175e-96	0.527811	0.474	0.217	1.22577e-91	CM	Plekha2
Hes1	6.13946e-96	-0.822573	0.401	0.583	1.40882e-91	CM	Hes1
Myh9	6.74197e-96	-0.932466	0.514	0.619	1.54708e-91	CM	Myh9
Litaf	8.46858e-96	-0.995328	0.341	0.545	1.94329e-91	CM	Litaf
Ndufa3	1.5549e-95	0.715756	0.863	0.708	3.56802e-91	CM	Ndufa3
Ggta1	4.94773e-95	-0.910317	0.151	0.375	1.13536e-90	CM	Ggta1
Flna	5.98351e-95	-1.21338	0.459	0.601	1.37304e-90	CM	Flna
Nrep	6.313e-95	-1.09009	0.609	0.74	1.44864e-90	CM	Nrep
Fuom	8.27222e-95	0.563451	0.473	0.223	1.89823e-90	CM	Fuom
Pmp22	4.87267e-94	-0.947409	0.232	0.467	1.11813e-89	CM	Pmp22
Got2	4.83925e-93	0.712505	0.642	0.422	1.11046e-88	CM	Got2
Gli3	5.31297e-93	-0.657936	0.151	0.376	1.21917e-88	CM	Gli3
Ndufs8	1.09705e-92	0.688716	0.798	0.647	2.5174e-88	CM	Ndufs8
Rcn3	2.02608e-92	-1.07723	0.519	0.68	4.64925e-88	CM	Rcn3
Ppfibp1	5.85103e-92	-0.853983	0.325	0.544	1.34264e-87	CM	Ppfibp1
Pcsk5	2.72198e-91	-0.943618	0.145	0.365	6.24614e-87	CM	Pcsk5
Usp28	3.28102e-91	0.707353	0.528	0.296	7.52897e-87	CM	Usp28
Ghitm	3.70896e-91	0.683912	0.796	0.626	8.51095e-87	CM	Ghitm
Lxn	4.69978e-91	-0.612283	0.223	0.46	1.07846e-86	CM	Lxn
Rassf5	7.94786e-91	0.534112	0.392	0.149	1.8238e-86	CM	Rassf5
Adk	1.1615e-90	0.735957	0.728	0.533	2.66528e-86	CM	Adk
Mgst3	1.26973e-90	0.689383	0.635	0.376	2.91365e-86	CM	Mgst3
Fam114a1	1.57727e-90	-0.738522	0.228	0.462	3.61937e-86	CM	Fam114a1
Srsf9	2.71297e-90	-0.7606	0.45	0.613	6.22546e-86	CM	Srsf9
Cgnl1	1.80617e-88	-1.13865	0.465	0.621	4.14462e-84	CM	Cgnl1
Akr1b10	4.68173e-88	0.540238	0.473	0.227	1.07432e-83	CM	Akr1b10
Pnkd	5.64769e-88	0.686704	0.648	0.467	1.29597e-83	CM	Pnkd
Gulp1	5.8531e-88	-0.625963	0.195	0.416	1.34311e-83	CM	Gulp1
Lasp1	7.01605e-88	-0.50602	0.176	0.403	1.60997e-83	CM	Lasp1
Doc2g	1.34009e-87	0.580173	0.275	0.067	3.07511e-83	CM	Doc2g
Gfm1	3.3197e-87	0.748169	0.614	0.389	7.61772e-83	CM	Gfm1
Ppp1r12b	5.22389e-87	0.522558	0.466	0.229	1.19873e-82	CM	Ppp1r12b
Hint1	9.6388e-87	0.601642	0.929	0.842	2.21181e-82	CM	Hint1
Arhgef40	1.10924e-86	-0.649255	0.21	0.435	2.54537e-82	CM	Arhgef40
Nek6	1.23587e-86	-0.71587	0.22	0.452	2.83595e-82	CM	Nek6
Rbms3	3.70643e-86	-0.762231	0.298	0.504	8.50514e-82	CM	Rbms3
Ogdh	5.10105e-86	0.731613	0.672	0.477	1.17054e-81	CM	Ogdh
Ptma	9.8572e-86	-0.903384	0.675	0.729	2.26193e-81	CM	Ptma
Pygm	2.02278e-85	0.701276	0.427	0.198	4.64167e-81	CM	Pygm
Prelid2	2.23099e-85	0.629856	0.581	0.339	5.11944e-81	CM	Prelid2
Il11ra1	2.42098e-85	-0.687683	0.229	0.456	5.55542e-81	CM	Il11ra1
Nfkbia	2.45401e-85	-1.0949	0.319	0.535	5.63121e-81	CM	Nfkbia
Gm16399	2.61964e-85	0.563632	0.551	0.31	6.01129e-81	CM	Gm16399
Iqgap2	3.45269e-85	-0.582275	0.08	0.278	7.92288e-81	CM	Iqgap2
Anapc13	5.01278e-85	0.691392	0.791	0.616	1.15028e-80	CM	Anapc13
Nfic	1.68572e-84	-0.62547	0.231	0.469	3.86822e-80	CM	Nfic
Rnf207	3.53852e-84	0.529894	0.291	0.084	8.11985e-80	CM	Rnf207
Ccng1	6.45718e-84	0.780806	0.602	0.371	1.48173e-79	CM	Ccng1
Ndufb4	1.79856e-83	0.601258	0.685	0.54	4.12715e-79	CM	Ndufb4
Bicc1	2.58962e-83	-0.792866	0.16	0.37	5.9424e-79	CM	Bicc1
Gap43	3.97372e-83	-0.926725	0.142	0.363	9.1185e-79	CM	Gap43
Smyd2	4.16747e-83	0.731717	0.503	0.267	9.56308e-79	CM	Smyd2
Vldlr	4.6576e-83	0.653783	0.351	0.128	1.06878e-78	CM	Vldlr
Dnajc15	5.55863e-83	0.645158	0.65	0.468	1.27554e-78	CM	Dnajc15
Pmpcb	6.52311e-83	0.724626	0.72	0.531	1.49686e-78	CM	Pmpcb
Rab3ip	1.96978e-82	0.541945	0.461	0.221	4.52005e-78	CM	Rab3ip
Col5a1	2.13368e-82	-0.857653	0.246	0.465	4.89614e-78	CM	Col5a1
Bzw2	5.46606e-82	0.645196	0.812	0.662	1.2543e-77	CM	Bzw2
Coq7	6.50169e-82	0.660746	0.642	0.446	1.49194e-77	CM	Coq7
Cyfip1	7.31662e-82	-0.902642	0.358	0.553	1.67894e-77	CM	Cyfip1
Arhgdib	1.07014e-81	-0.97522	0.338	0.545	2.45565e-77	CM	Arhgdib
Limd2	1.92033e-81	-0.698228	0.307	0.518	4.40659e-77	CM	Limd2
Mdk	1.97525e-81	-0.9273	0.773	0.849	4.5326e-77	CM	Mdk
Ddah2	2.05743e-81	-0.894505	0.512	0.682	4.72119e-77	CM	Ddah2
Pdk3	2.30816e-81	0.641349	0.547	0.32	5.29654e-77	CM	Pdk3
Tfrc	2.76458e-81	0.618529	0.574	0.341	6.34389e-77	CM	Tfrc
Maged2	2.83304e-81	-0.924654	0.647	0.765	6.50098e-77	CM	Maged2
Tcf12	3.64104e-81	-1.16697	0.462	0.611	8.35509e-77	CM	Tcf12
Rasgrp3	1.87126e-80	-0.632293	0.079	0.266	4.29398e-76	CM	Rasgrp3
Txndc5	8.30185e-80	-1.00336	0.498	0.669	1.90502e-75	CM	Txndc5
Enc1	2.37066e-79	-1.72131	0.3	0.497	5.43995e-75	CM	Enc1
Dag1	3.49579e-79	0.620053	0.689	0.493	8.02179e-75	CM	Dag1
Ptgr2	4.12967e-79	0.550513	0.539	0.302	9.47635e-75	CM	Ptgr2
Ndufaf4	4.49153e-79	0.622206	0.675	0.469	1.03067e-74	CM	Ndufaf4
Eml4	7.35563e-79	-0.946669	0.485	0.659	1.6879e-74	CM	Eml4
Ccdc80	1.27969e-78	-0.923965	0.337	0.55	2.93651e-74	CM	Ccdc80
Pkig	1.94999e-78	0.590423	0.668	0.474	4.47464e-74	CM	Pkig
Tln2	2.26409e-78	0.592716	0.491	0.256	5.19541e-74	CM	Tln2
Bag2	3.20048e-78	0.631319	0.561	0.339	7.34414e-74	CM	Bag2
Klhl23	3.29214e-78	0.692245	0.563	0.348	7.55448e-74	CM	Klhl23
Dab2	5.57122e-78	-1.23794	0.307	0.506	1.27843e-73	CM	Dab2
Tcf4	7.98459e-78	-0.914277	0.549	0.685	1.83222e-73	CM	Tcf4
Gm11966	1.43605e-77	0.645947	0.682	0.475	3.29529e-73	CM	Gm11966
Slc25a11	3.29662e-77	0.650522	0.704	0.519	7.56475e-73	CM	Slc25a11
Sox5	9.95662e-77	-0.503644	0.097	0.286	2.28475e-72	CM	Sox5
Cbx1	2.67034e-76	-0.59224	0.695	0.778	6.12764e-72	CM	Cbx1
Ralb	7.46071e-76	-0.764001	0.607	0.699	1.71201e-71	CM	Ralb
Atp5k-ps2	1.05769e-75	0.55225	0.46	0.239	2.42707e-71	CM	Atp5k-ps2
Sox4	1.08182e-75	-0.835487	0.558	0.716	2.48246e-71	CM	Sox4
Zyx	1.32641e-75	-0.942583	0.561	0.679	3.0437e-71	CM	Zyx
Bach1	2.02307e-75	-0.51386	0.246	0.461	4.64233e-71	CM	Bach1
Atp1a1	2.14054e-75	0.596423	0.644	0.442	4.91189e-71	CM	Atp1a1
Stbd1	2.81573e-75	0.548911	0.423	0.196	6.46125e-71	CM	Stbd1
Ssr2	3.00192e-75	-0.67408	0.668	0.772	6.88851e-71	CM	Ssr2
Mtx2	3.24564e-75	0.700225	0.712	0.502	7.44777e-71	CM	Mtx2
Ccnd1	1.79592e-74	-1.04533	0.484	0.654	4.12109e-70	CM	Ccnd1
Ndufs3	2.18461e-74	0.640649	0.669	0.508	5.01302e-70	CM	Ndufs3
Kdelr2	2.80418e-74	-0.689851	0.626	0.753	6.43475e-70	CM	Kdelr2
Synpo2	3.21884e-74	0.525063	0.476	0.254	7.38626e-70	CM	Synpo2
Ddc	3.23718e-74	0.918258	0.417	0.198	7.42836e-70	CM	Ddc
Ier2	8.20454e-74	-1.31961	0.414	0.612	1.8827e-69	CM	Ier2
Akap12	6.37186e-73	-1.26685	0.471	0.609	1.46215e-68	CM	Akap12
Ndufa2	7.2735e-73	0.590103	0.883	0.755	1.66905e-68	CM	Ndufa2
Smim20	7.35134e-73	0.6365	0.62	0.421	1.68691e-68	CM	Smim20
Olfml3	9.14009e-73	-0.561795	0.117	0.308	2.09738e-68	CM	Olfml3
Wsb1	9.56167e-73	-0.821556	0.573	0.682	2.19412e-68	CM	Wsb1
Pdia3	1.22272e-72	-0.584132	0.793	0.877	2.80578e-68	CM	Pdia3
Stk39	1.37775e-72	0.673911	0.598	0.389	3.16153e-68	CM	Stk39
Nnat	2.09313e-72	-0.627866	0.264	0.466	4.80312e-68	CM	Nnat
Myl12b	2.65726e-72	-0.710918	0.557	0.694	6.09762e-68	CM	Myl12b
Ppic	3.24202e-72	-0.796733	0.624	0.732	7.43946e-68	CM	Ppic
Ndufb3	4.23623e-72	0.581528	0.782	0.626	9.72087e-68	CM	Ndufb3
Edn1	1.84357e-71	-0.533177	0.098	0.284	4.23044e-67	CM	Edn1
Sh3rf1	2.88793e-71	-0.501763	0.244	0.43	6.62693e-67	CM	Sh3rf1
Kitl	5.56692e-71	-0.91204	0.195	0.391	1.27744e-66	CM	Kitl
Trim71	8.04344e-71	0.565795	0.433	0.228	1.84573e-66	CM	Trim71
Slc25a13	8.40875e-71	0.645279	0.555	0.351	1.92956e-66	CM	Slc25a13
Slc16a1	9.68905e-71	0.556185	0.599	0.401	2.22335e-66	CM	Slc16a1
Hint2	1.01737e-70	0.591757	0.581	0.365	2.33456e-66	CM	Hint2
Hadhb	1.41267e-70	0.635191	0.649	0.475	3.24166e-66	CM	Hadhb
BC028528	2.29041e-70	-0.573895	0.174	0.372	5.25579e-66	CM	BC028528
Sfrp1	2.50784e-70	0.773533	0.694	0.459	5.75474e-66	CM	Sfrp1
Mfn2	2.82895e-70	0.532258	0.477	0.26	6.49158e-66	CM	Mfn2
Pcgf5	6.97161e-70	0.540718	0.43	0.213	1.59978e-65	CM	Pcgf5
Higd1a	9.05613e-70	0.683452	0.635	0.5	2.07811e-65	CM	Higd1a
Kdelr3	9.2089e-70	-0.581727	0.113	0.307	2.11317e-65	CM	Kdelr3
Adam10	3.05754e-69	-0.799323	0.603	0.693	7.01614e-65	CM	Adam10
Msn	1.21044e-68	-0.883111	0.618	0.7	2.7776e-64	CM	Msn
Nav2	2.65175e-68	0.548651	0.534	0.351	6.08496e-64	CM	Nav2
Cd2ap	4.95417e-68	-0.79737	0.372	0.549	1.13683e-63	CM	Cd2ap
Timm10	6.81632e-68	0.596495	0.602	0.411	1.56414e-63	CM	Timm10
Pgk1	9.52e-68	1.0109	0.603	0.484	2.18455e-63	CM	Pgk1
Fyn	1.41155e-67	-0.604105	0.215	0.41	3.23909e-63	CM	Fyn
Ndufa7	1.48838e-67	0.524386	0.858	0.75	3.41539e-63	CM	Ndufa7
Hspd1-ps3	1.746e-67	0.583316	0.656	0.487	4.00654e-63	CM	Hspd1-ps3
Angpt1	1.84526e-67	0.657288	0.43	0.225	4.23431e-63	CM	Angpt1
Lmna	2.54233e-67	-0.912539	0.334	0.509	5.83389e-63	CM	Lmna
Chchd3	2.99284e-67	0.621656	0.714	0.542	6.86766e-63	CM	Chchd3
Eno1	3.01425e-67	0.91207	0.731	0.577	6.9168e-63	CM	Eno1
Gm15151	3.59427e-67	0.634177	0.408	0.195	8.24777e-63	CM	Gm15151
Nudt19	5.71873e-67	0.524145	0.517	0.311	1.31228e-62	CM	Nudt19
Grhpr	6.0988e-67	0.51374	0.521	0.313	1.39949e-62	CM	Grhpr
Clta	1.07815e-66	-0.968452	0.665	0.805	2.47404e-62	CM	Clta
Uchl1	1.08137e-66	0.511178	0.555	0.337	2.48142e-62	CM	Uchl1
Dlst	3.80418e-66	0.599892	0.633	0.438	8.72946e-62	CM	Dlst
Lpar1	1.1181e-65	-0.656693	0.186	0.374	2.5657e-61	CM	Lpar1
Sulf1	3.10831e-65	-0.798687	0.106	0.277	7.13263e-61	CM	Sulf1
Gys1	3.74371e-65	0.507255	0.503	0.299	8.59069e-61	CM	Gys1
Fam49a	8.12735e-65	0.57905	0.425	0.225	1.86498e-60	CM	Fam49a
Dock6	1.00764e-64	-0.512987	0.163	0.349	2.31224e-60	CM	Dock6
Pcdh18	1.10905e-64	-0.608515	0.14	0.321	2.54493e-60	CM	Pcdh18
Bhlhe41	3.21164e-64	0.5716	0.393	0.197	7.36976e-60	CM	Bhlhe41
Gm9800	4.66524e-64	-0.595979	0.573	0.637	1.07053e-59	CM	Gm9800
Nrip1	6.556e-64	-0.600446	0.278	0.463	1.50441e-59	CM	Nrip1
Hnrnph1	7.45867e-64	-0.633364	0.675	0.758	1.71154e-59	CM	Hnrnph1
Col4a1	8.28355e-64	-1.24451	0.579	0.674	1.90083e-59	CM	Col4a1
Coq5	9.96845e-64	0.539447	0.527	0.328	2.28746e-59	CM	Coq5
Kdr	1.00008e-63	-1.16975	0.173	0.343	2.29489e-59	CM	Kdr
Cdkn2d	1.72027e-63	0.561553	0.537	0.329	3.94751e-59	CM	Cdkn2d
Ets2	2.46353e-63	-0.665281	0.172	0.362	5.65306e-59	CM	Ets2
Pfkm	3.062e-63	0.510708	0.431	0.228	7.02638e-59	CM	Pfkm
Hsdl2	4.77007e-63	0.506517	0.506	0.303	1.09459e-58	CM	Hsdl2
Mrpl36	8.99021e-63	0.591553	0.7	0.553	2.06298e-58	CM	Mrpl36
Hif1a	1.30041e-62	0.648312	0.718	0.56	2.98405e-58	CM	Hif1a
Smarca2	2.00754e-62	-0.617181	0.299	0.491	4.6067e-58	CM	Smarca2
Tmem64	4.17095e-62	-0.680747	0.309	0.501	9.57107e-58	CM	Tmem64
Shisa5	4.48437e-62	-0.63682	0.274	0.46	1.02903e-57	CM	Shisa5
Rdx	8.56305e-62	-0.799472	0.747	0.793	1.96496e-57	CM	Rdx
Spats2l	8.8282e-62	-0.584804	0.19	0.382	2.02581e-57	CM	Spats2l
Tkt	9.40085e-62	-0.501473	0.198	0.394	2.15721e-57	CM	Tkt
Ddx5	1.30357e-61	-0.580324	0.814	0.871	2.99129e-57	CM	Ddx5
Maged1	5.84629e-61	-0.699118	0.739	0.778	1.34155e-56	CM	Maged1
Etfdh	6.01141e-61	0.598789	0.582	0.389	1.37944e-56	CM	Etfdh
Aplp2	4.6309e-60	-0.926728	0.677	0.752	1.06265e-55	CM	Aplp2
C1qbp	7.48745e-60	0.631455	0.756	0.597	1.71814e-55	CM	C1qbp
Ptbp1	8.11891e-60	-0.609984	0.28	0.451	1.86305e-55	CM	Ptbp1
Fblim1	8.28065e-60	-0.806578	0.39	0.557	1.90016e-55	CM	Fblim1
Cdr2l	8.70611e-60	-0.5958	0.166	0.346	1.99779e-55	CM	Cdr2l
Myh10	1.29228e-59	-0.856963	0.716	0.783	2.96539e-55	CM	Myh10
Lhfp	1.7017e-59	-0.696197	0.25	0.439	3.9049e-55	CM	Lhfp
Cyb5a	2.66204e-59	-0.716141	0.567	0.665	6.10859e-55	CM	Cyb5a
Slmap	2.86499e-59	0.615434	0.637	0.468	6.5743e-55	CM	Slmap
Col2a1	3.49526e-59	0.520743	0.418	0.23	8.02057e-55	CM	Col2a1
Hibadh	4.33547e-59	0.534418	0.587	0.384	9.9486e-55	CM	Hibadh
Hadh	8.28894e-59	0.572385	0.696	0.543	1.90206e-54	CM	Hadh
Snap91	1.22311e-58	0.633257	0.252	0.088	2.80668e-54	CM	Snap91
Qk	1.4408e-58	0.810027	0.734	0.636	3.30621e-54	CM	Qk
Acer2	3.12109e-58	-0.530727	0.112	0.272	7.16196e-54	CM	Acer2
Haus8	3.78783e-58	0.70598	0.547	0.365	8.69194e-54	CM	Haus8
Timm8b	6.00005e-58	0.540714	0.786	0.661	1.37683e-53	CM	Timm8b
Fras1	9.11919e-58	0.63236	0.418	0.219	2.09258e-53	CM	Fras1
Kcnk3	9.5656e-58	0.549493	0.295	0.119	2.19502e-53	CM	Kcnk3
App	1.01402e-57	-0.901796	0.692	0.79	2.32687e-53	CM	App
Id2	1.0762e-57	-0.898111	0.603	0.715	2.46956e-53	CM	Id2
Top1	1.13431e-57	-0.690304	0.711	0.799	2.6029e-53	CM	Top1
Tnfaip8	2.51027e-57	-0.579738	0.305	0.487	5.76031e-53	CM	Tnfaip8
Sh3gl1	3.36731e-57	-0.610476	0.305	0.486	7.72698e-53	CM	Sh3gl1
Josd2	3.88667e-57	0.510559	0.63	0.434	8.91874e-53	CM	Josd2
Camta1	6.44707e-57	0.500497	0.674	0.499	1.47941e-52	CM	Camta1
Tspan4	1.19961e-56	-0.512902	0.185	0.368	2.75275e-52	CM	Tspan4
Itm2a	1.28418e-56	-0.726984	0.553	0.68	2.94681e-52	CM	Itm2a
Timp3	1.28781e-56	-0.969821	0.326	0.508	2.95513e-52	CM	Timp3
Prrc2c	1.33171e-56	-0.54771	0.713	0.779	3.05588e-52	CM	Prrc2c
Mpzl1	2.60754e-56	-0.733055	0.473	0.615	5.98352e-52	CM	Mpzl1
Ppa2	2.83248e-56	0.564122	0.574	0.386	6.49968e-52	CM	Ppa2
Foxp2	3.24152e-56	-0.618013	0.137	0.303	7.43832e-52	CM	Foxp2
Mrps28	5.93405e-56	0.548711	0.689	0.527	1.36169e-51	CM	Mrps28
Fam3c	8.21579e-56	-0.737164	0.494	0.6	1.88528e-51	CM	Fam3c
Slc2a3	1.69052e-55	0.627741	0.361	0.184	3.87924e-51	CM	Slc2a3
Lsm4	1.79267e-55	0.667776	0.827	0.671	4.11364e-51	CM	Lsm4
Ckap4	2.11337e-55	-0.786641	0.623	0.723	4.84955e-51	CM	Ckap4
Mir99ahg	2.28567e-55	-0.59101	0.306	0.46	5.24492e-51	CM	Mir99ahg
Mrpl54	2.48343e-55	0.532865	0.746	0.603	5.69873e-51	CM	Mrpl54
Mtfr1l	2.8784e-55	0.623776	0.617	0.474	6.60508e-51	CM	Mtfr1l
Adarb1	7.13375e-55	-0.502166	0.115	0.275	1.63698e-50	CM	Adarb1
Wasf2	1.04859e-54	-0.695383	0.473	0.615	2.40619e-50	CM	Wasf2
Srp72	1.07241e-54	-0.650278	0.51	0.638	2.46085e-50	CM	Srp72
Trp53	2.08851e-54	-0.768137	0.491	0.611	4.79251e-50	CM	Trp53
Meis2	2.45897e-54	-0.906954	0.492	0.612	5.64259e-50	CM	Meis2
Aifm1	3.18861e-54	0.565994	0.612	0.44	7.31691e-50	CM	Aifm1
Tgm2	3.80562e-54	0.587471	0.443	0.257	8.73275e-50	CM	Tgm2
Mrpl45	4.05494e-54	0.544045	0.639	0.481	9.30488e-50	CM	Mrpl45
Psme1	5.01729e-54	0.558156	0.667	0.54	1.15132e-49	CM	Psme1
Plscr3	1.9352e-53	-0.565193	0.349	0.517	4.44071e-49	CM	Plscr3
Golim4	2.94277e-53	-0.803087	0.496	0.642	6.75279e-49	CM	Golim4
Hprt	3.0902e-53	0.516745	0.715	0.575	7.09109e-49	CM	Hprt
Sall4	3.18628e-53	0.604777	0.375	0.204	7.31156e-49	CM	Sall4
Dnajc10	3.2598e-53	-0.739624	0.497	0.62	7.48027e-49	CM	Dnajc10
Bsg	3.67308e-53	0.512122	0.846	0.755	8.42862e-49	CM	Bsg
Ppp1r15a	1.29131e-52	-0.742715	0.349	0.512	2.96317e-48	CM	Ppp1r15a
Ucp2	2.05099e-52	-0.726608	0.254	0.413	4.70641e-48	CM	Ucp2
Lamp2	2.70665e-52	-0.736027	0.589	0.679	6.21094e-48	CM	Lamp2
Pfkl	2.91433e-52	0.563118	0.596	0.429	6.68752e-48	CM	Pfkl
Hk2	5.65767e-52	1.05606	0.567	0.441	1.29827e-47	CM	Hk2
Fubp1	1.27948e-51	-0.584215	0.695	0.768	2.93603e-47	CM	Fubp1
Blvrb	1.314e-51	-0.857187	0.234	0.398	3.01523e-47	CM	Blvrb
Mapre2	2.35278e-51	0.581206	0.613	0.442	5.39891e-47	CM	Mapre2
Gm13394	2.54592e-51	0.703936	0.49	0.42	5.84211e-47	CM	Gm13394
Fyttd1	4.33748e-51	0.544469	0.761	0.623	9.95322e-47	CM	Fyttd1
Gm8292	4.83201e-51	-0.73001	0.576	0.671	1.1088e-46	CM	Gm8292
Adam19	5.47124e-51	-0.685236	0.347	0.499	1.25549e-46	CM	Adam19
Echs1	5.86408e-51	0.513118	0.72	0.564	1.34563e-46	CM	Echs1
Myo6	6.72566e-51	-0.521892	0.189	0.344	1.54334e-46	CM	Myo6
Phldb2	7.5339e-51	-0.546793	0.407	0.572	1.7288e-46	CM	Phldb2
Gpcpd1	7.94625e-51	-0.542583	0.254	0.422	1.82343e-46	CM	Gpcpd1
Klhl6	1.209e-50	-0.522666	0.141	0.301	2.77429e-46	CM	Klhl6
Pdia6	1.45852e-50	-0.545012	0.771	0.853	3.34686e-46	CM	Pdia6
Vgll4	2.17574e-50	-0.666122	0.364	0.519	4.99268e-46	CM	Vgll4
Kras	4.63369e-50	-0.705617	0.399	0.556	1.06329e-45	CM	Kras
Dap	5.16536e-50	-0.587313	0.345	0.513	1.1853e-45	CM	Dap
Mn1	8.99823e-50	-0.765754	0.163	0.322	2.06482e-45	CM	Mn1
Sh3bgrl	1.88492e-49	-0.630055	0.589	0.692	4.32533e-45	CM	Sh3bgrl
Clu	1.99869e-49	0.824545	0.506	0.319	4.5864e-45	CM	Clu
Pxdn	3.25121e-49	-0.749435	0.416	0.544	7.46054e-45	CM	Pxdn
Anxa3	4.12269e-49	-0.731412	0.301	0.456	9.46033e-45	CM	Anxa3
Krtcap2	4.46334e-49	-0.586754	0.648	0.732	1.0242e-44	CM	Krtcap2
Junb	5.28471e-49	-1.13003	0.174	0.335	1.21268e-44	CM	Junb
Rbms1	5.341e-49	-0.697789	0.588	0.67	1.2256e-44	CM	Rbms1
Zc3hav1	1.00381e-48	-0.673311	0.169	0.322	2.30345e-44	CM	Zc3hav1
Robo2	1.23563e-48	-0.603522	0.112	0.257	2.8354e-44	CM	Robo2
Sec62	1.61631e-48	-0.632159	0.649	0.748	3.70894e-44	CM	Sec62
Plk2	2.34401e-48	-0.73668	0.427	0.568	5.3788e-44	CM	Plk2
Golgb1	2.81879e-48	-0.777162	0.526	0.649	6.46829e-44	CM	Golgb1
Hook3	4.95121e-48	-0.671299	0.41	0.552	1.13615e-43	CM	Hook3
Fndc3a	7.72911e-48	-0.620197	0.36	0.506	1.7736e-43	CM	Fndc3a
Sat1	1.06865e-47	-1.08973	0.363	0.502	2.45223e-43	CM	Sat1
Fkbp10	1.42065e-47	-0.622969	0.328	0.485	3.25997e-43	CM	Fkbp10
Mrps35	1.47219e-47	0.507334	0.611	0.45	3.37823e-43	CM	Mrps35
Gpc6	3.40023e-47	-0.598039	0.164	0.313	7.8025e-43	CM	Gpc6
Mapk3	3.81834e-47	-0.552278	0.291	0.445	8.76193e-43	CM	Mapk3
Filip1l	4.05936e-47	-0.899434	0.274	0.435	9.31502e-43	CM	Filip1l
Peg3	6.8514e-47	-0.758715	0.605	0.712	1.57219e-42	CM	Peg3
Epb41l2	1.20284e-46	-0.6171	0.383	0.523	2.76016e-42	CM	Epb41l2
Rcan1	1.78629e-46	0.519647	0.556	0.384	4.09899e-42	CM	Rcan1
Rac1	1.98729e-46	-0.646279	0.68	0.769	4.56024e-42	CM	Rac1
Fkbp7	4.87882e-46	-0.59194	0.329	0.49	1.11954e-41	CM	Fkbp7
Afg3l2	5.60754e-46	0.511079	0.509	0.333	1.28676e-41	CM	Afg3l2
Myo1b	5.76757e-46	-0.666338	0.409	0.537	1.32349e-41	CM	Myo1b
Klf6	6.0781e-46	-0.781495	0.503	0.621	1.39474e-41	CM	Klf6
Adamts1	7.90917e-46	-0.828271	0.389	0.535	1.81492e-41	CM	Adamts1
Atp1b3	1.23835e-45	-0.748747	0.526	0.633	2.84165e-41	CM	Atp1b3
Egfl7	1.5755e-45	-0.644786	0.186	0.323	3.61531e-41	CM	Egfl7
Ywhab	4.08288e-45	-0.522829	0.805	0.857	9.36897e-41	CM	Ywhab
Cd9	4.71702e-45	-0.686181	0.262	0.42	1.08241e-40	CM	Cd9
Rap2a	8.86058e-45	-0.569733	0.235	0.391	2.03324e-40	CM	Rap2a
Gnai2	1.025e-44	-0.714614	0.662	0.749	2.35206e-40	CM	Gnai2
Gapdh	1.56057e-44	1.07562	0.502	0.458	3.58105e-40	CM	Gapdh
Sfxn1	1.63802e-44	-0.569593	0.357	0.5	3.75875e-40	CM	Sfxn1
Gm6166	3.13181e-44	-0.596398	0.32	0.471	7.18655e-40	CM	Gm6166
Prtg	7.18768e-44	0.60368	0.44	0.288	1.64936e-39	CM	Prtg
Dnajc3	7.78092e-44	-0.727438	0.466	0.596	1.78549e-39	CM	Dnajc3
Egr1	1.87205e-43	-1.17476	0.43	0.573	4.2958e-39	CM	Egr1
Lpar4	2.20615e-43	-0.614953	0.169	0.319	5.06245e-39	CM	Lpar4
Tmem263	2.41277e-43	-0.894009	0.499	0.578	5.53659e-39	CM	Tmem263
Ppm1k	2.83202e-43	0.667252	0.467	0.332	6.49865e-39	CM	Ppm1k
Fam111a	3.33223e-43	-0.566948	0.3	0.463	7.64646e-39	CM	Fam111a
Tmem59	5.30242e-43	-0.55168	0.625	0.715	1.21675e-38	CM	Tmem59
Agrn	5.4003e-43	-0.664194	0.432	0.542	1.23921e-38	CM	Agrn
Map4k4	5.80283e-43	-0.667643	0.518	0.601	1.33157e-38	CM	Map4k4
Tm9sf3	1.38415e-42	-0.6432	0.643	0.746	3.17621e-38	CM	Tm9sf3
Tmbim6	1.8047e-42	-0.530291	0.647	0.723	4.14126e-38	CM	Tmbim6
Lpar6	2.01313e-42	-0.567909	0.301	0.449	4.61953e-38	CM	Lpar6
Amotl1	3.84814e-42	-0.71486	0.457	0.559	8.83033e-38	CM	Amotl1
Pdia4	5.4309e-42	-0.588217	0.619	0.71	1.24623e-37	CM	Pdia4
Gas1	7.13266e-42	-0.658018	0.258	0.399	1.63673e-37	CM	Gas1
Socs2	7.72371e-42	-0.651589	0.219	0.369	1.77236e-37	CM	Socs2
Gnai3	1.06585e-41	-0.586937	0.471	0.596	2.44581e-37	CM	Gnai3
Mpped2	1.11092e-41	0.54348	0.482	0.34	2.54923e-37	CM	Mpped2
Col4a2	1.54233e-41	-0.966493	0.506	0.595	3.53918e-37	CM	Col4a2
Xbp1	1.74559e-41	-0.663071	0.453	0.59	4.00561e-37	CM	Xbp1
Ostc	2.27131e-41	-0.511393	0.668	0.747	5.21199e-37	CM	Ostc
Jak1	3.59221e-41	-0.587053	0.54	0.637	8.24304e-37	CM	Jak1
Loxl1	3.65527e-41	-0.624641	0.179	0.321	8.38774e-37	CM	Loxl1
Arpc5	4.33385e-41	-0.597003	0.644	0.738	9.94488e-37	CM	Arpc5
Slc39a10	8.12175e-41	-0.658831	0.446	0.565	1.8637e-36	CM	Slc39a10
Nes	1.20481e-40	-0.759867	0.344	0.495	2.76468e-36	CM	Nes
Spag9	2.56781e-40	-0.64778	0.453	0.573	5.89235e-36	CM	Spag9
Pls3	3.5087e-40	-0.755022	0.379	0.508	8.05142e-36	CM	Pls3
Ano6	3.61562e-40	-0.636715	0.375	0.498	8.29677e-36	CM	Ano6
Itgb1	3.72055e-40	-0.51355	0.887	0.911	8.53755e-36	CM	Itgb1
Gxylt1	4.51308e-40	-0.506034	0.332	0.476	1.03562e-35	CM	Gxylt1
Dock1	1.43492e-39	-0.614673	0.4	0.503	3.29272e-35	CM	Dock1
Dse	1.85203e-39	-0.557516	0.384	0.486	4.24986e-35	CM	Dse
Efnb2	3.95452e-39	-0.798606	0.333	0.452	9.07443e-35	CM	Efnb2
Mrpl17	5.66361e-39	-0.541121	0.557	0.64	1.29963e-34	CM	Mrpl17
Zeb2	8.99413e-39	-0.665205	0.38	0.508	2.06388e-34	CM	Zeb2
Sdcbp	1.05581e-38	-0.563057	0.597	0.675	2.42276e-34	CM	Sdcbp
Osbpl8	2.38088e-38	0.530404	0.573	0.418	5.46342e-34	CM	Osbpl8
Serpinh1	2.47585e-38	-0.902103	0.859	0.892	5.68134e-34	CM	Serpinh1
Zfp36l1	3.74021e-38	-0.74173	0.592	0.686	8.58266e-34	CM	Zfp36l1
Tyms	5.05711e-38	-0.687991	0.478	0.575	1.16046e-33	CM	Tyms
Npc2	2.16222e-37	-0.584788	0.685	0.761	4.96165e-33	CM	Npc2
Nfkbiz	3.2713e-37	-0.557021	0.125	0.253	7.50666e-33	CM	Nfkbiz
Rap2b	5.58434e-37	-0.535063	0.483	0.566	1.28144e-32	CM	Rap2b
Mxd4	6.1331e-37	-0.513336	0.282	0.432	1.40736e-32	CM	Mxd4
Timp2	3.78543e-36	-0.630245	0.352	0.484	8.68641e-32	CM	Timp2
Flrt2	6.66655e-36	-0.680486	0.267	0.401	1.52977e-31	CM	Flrt2
Tmx2	7.07874e-36	0.557577	0.528	0.42	1.62436e-31	CM	Tmx2
Leprot	9.75546e-36	-0.613376	0.463	0.576	2.23858e-31	CM	Leprot
Map1lc3a	1.01406e-35	0.546388	0.462	0.303	2.32697e-31	CM	Map1lc3a
Tmem167	1.37423e-35	-0.50085	0.645	0.721	3.15345e-31	CM	Tmem167
Colgalt1	2.45916e-35	-0.605007	0.35	0.484	5.64304e-31	CM	Colgalt1
Ssr1	4.77892e-35	-0.763722	0.609	0.686	1.09662e-30	CM	Ssr1
Fndc3b	6.02659e-35	-0.562611	0.391	0.506	1.38292e-30	CM	Fndc3b
Tmem50a	1.7103e-34	-0.501425	0.627	0.711	3.92461e-30	CM	Tmem50a
Glrx5	1.83122e-34	0.511758	0.624	0.472	4.2021e-30	CM	Glrx5
Tram1	2.5633e-34	-0.55651	0.551	0.634	5.88201e-30	CM	Tram1
Heg1	3.10396e-34	-0.863392	0.36	0.466	7.12267e-30	CM	Heg1
Myl6	4.78253e-34	0.533622	0.664	0.65	1.09745e-29	CM	Myl6
Tnfaip1	6.85513e-34	-0.659504	0.479	0.565	1.57305e-29	CM	Tnfaip1
Skil	6.88642e-34	-0.835462	0.515	0.568	1.58023e-29	CM	Skil
Lman1	7.17059e-34	-0.640878	0.592	0.697	1.64544e-29	CM	Lman1
Abi1	9.60105e-34	-0.519066	0.363	0.49	2.20315e-29	CM	Abi1
Tnfrsf12a	1.30063e-33	0.617716	0.446	0.296	2.98456e-29	CM	Tnfrsf12a
Mcfd2	3.87414e-33	-0.522683	0.352	0.489	8.88999e-29	CM	Mcfd2
Copb1	3.88819e-33	-0.550879	0.598	0.659	8.92222e-29	CM	Copb1
Gja1	4.98937e-33	0.755936	0.62	0.503	1.14491e-28	CM	Gja1
Hexa	6.23643e-33	-0.546235	0.298	0.432	1.43107e-28	CM	Hexa
Rcn2	6.23912e-33	-0.5652	0.567	0.663	1.43169e-28	CM	Rcn2
Ppp3ca	7.55699e-33	-0.609767	0.497	0.576	1.7341e-28	CM	Ppp3ca
Stt3a	1.02295e-32	-0.60716	0.527	0.597	2.34737e-28	CM	Stt3a
Creb3l2	2.32036e-32	-0.677462	0.493	0.587	5.32453e-28	CM	Creb3l2
Snx6	2.77228e-32	-0.529966	0.691	0.744	6.36156e-28	CM	Snx6
Gpx7	2.90626e-32	-0.548591	0.367	0.492	6.66899e-28	CM	Gpx7
Ppp4c	3.58009e-32	-0.547663	0.607	0.706	8.21523e-28	CM	Ppp4c
Rhoc	6.83848e-32	-0.532399	0.589	0.664	1.56923e-27	CM	Rhoc
Zfp948	1.21345e-31	-0.597136	0.293	0.413	2.7845e-27	CM	Zfp948
Capns1	1.47461e-31	-0.501017	0.58	0.666	3.38379e-27	CM	Capns1
Capn2	5.0127e-31	-0.520079	0.373	0.487	1.15026e-26	CM	Capn2
Zc3h7a	5.14061e-31	-0.524045	0.414	0.525	1.17962e-26	CM	Zc3h7a
Asb4	1.89224e-30	-0.789584	0.393	0.496	4.34211e-26	CM	Asb4
Loxl2	2.10497e-30	-0.648389	0.528	0.623	4.83028e-26	CM	Loxl2
Nrp1	4.99688e-30	-0.735944	0.645	0.687	1.14663e-25	CM	Nrp1
Hyal2	1.01915e-29	-0.50357	0.343	0.463	2.33864e-25	CM	Hyal2
H1f0	7.40897e-29	-0.791988	0.547	0.653	1.70014e-24	CM	H1f0
Rab11a	8.09814e-29	-0.57237	0.651	0.711	1.85828e-24	CM	Rab11a
Ppp2r5a	8.53497e-29	0.530136	0.528	0.427	1.95852e-24	CM	Ppp2r5a
Kank1	1.00089e-28	-0.596115	0.401	0.497	2.29675e-24	CM	Kank1
Gng11	1.00758e-28	-0.990121	0.422	0.521	2.31208e-24	CM	Gng11
Cdc16	5.18067e-28	-0.502332	0.531	0.618	1.18881e-23	CM	Cdc16
Rdh13	1.64355e-27	0.705805	0.488	0.421	3.77146e-23	CM	Rdh13
Lims1	1.10818e-26	-0.509531	0.56	0.628	2.54294e-22	CM	Lims1
Ap2a2	1.12717e-26	-0.513592	0.52	0.577	2.58652e-22	CM	Ap2a2
Galnt1	6.54891e-26	-0.551102	0.507	0.589	1.50278e-21	CM	Galnt1
Zfp57	9.23466e-26	-0.569677	0.348	0.448	2.11908e-21	CM	Zfp57
Bod1l	1.51687e-25	-0.551546	0.515	0.6	3.48076e-21	CM	Bod1l
Etfb	2.30253e-25	0.704438	0.472	0.447	5.28361e-21	CM	Etfb
Pgrmc1	3.53722e-25	-0.502041	0.473	0.551	8.11685e-21	CM	Pgrmc1
Rcn1	2.61502e-24	-0.592883	0.564	0.649	6.00069e-20	CM	Rcn1
Casp6	4.12197e-24	-0.529105	0.455	0.537	9.45869e-20	CM	Casp6
P4ha1	4.20483e-24	-0.570119	0.481	0.566	9.64883e-20	CM	P4ha1
Ltbp1	6.72263e-24	-0.632865	0.416	0.494	1.54264e-19	CM	Ltbp1
Ugdh	1.95418e-23	-0.571211	0.438	0.52	4.48426e-19	CM	Ugdh
Sec61a1	2.38984e-23	-0.544901	0.541	0.612	5.48397e-19	CM	Sec61a1
Mgst1	3.8374e-23	-0.581397	0.198	0.299	8.80568e-19	CM	Mgst1
Plin2	5.09361e-23	-0.634504	0.346	0.436	1.16883e-18	CM	Plin2
Eno1b	6.02402e-23	0.608827	0.481	0.454	1.38233e-18	CM	Eno1b
Fnbp1l	1.23847e-22	-0.515988	0.499	0.573	2.84191e-18	CM	Fnbp1l
Mbnl1	2.44536e-22	-0.544091	0.497	0.563	5.61137e-18	CM	Mbnl1
Dusp6	2.5778e-22	-0.565417	0.442	0.527	5.91528e-18	CM	Dusp6
Actg1	4.67326e-22	-1.35638	0.474	0.468	1.07237e-17	CM	Actg1
Gm4735	6.22835e-22	0.525375	0.477	0.451	1.42922e-17	CM	Gm4735
Efna1	1.56874e-21	-0.535766	0.215	0.311	3.59978e-17	CM	Efna1
Colec12	5.35443e-21	-0.582984	0.292	0.387	1.22868e-16	CM	Colec12
Syne2	5.74421e-21	-0.532629	0.45	0.518	1.31812e-16	CM	Syne2
Wwtr1	6.47935e-21	-0.500252	0.388	0.482	1.48682e-16	CM	Wwtr1
Akap13	8.28753e-21	-0.571583	0.511	0.567	1.90174e-16	CM	Akap13
Golt1b	8.80193e-21	-0.717716	0.508	0.569	2.01978e-16	CM	Golt1b
Uaca	1.09047e-20	-0.503131	0.313	0.415	2.5023e-16	CM	Uaca
Ctsz	1.31434e-20	-0.523832	0.405	0.5	3.01602e-16	CM	Ctsz
Dusp1	1.4937e-20	-0.598759	0.372	0.471	3.42759e-16	CM	Dusp1
Fbn2	2.34311e-20	-0.703103	0.604	0.632	5.37674e-16	CM	Fbn2
Hexb	3.8483e-20	-0.512	0.182	0.282	8.83069e-16	CM	Hexb
Cav1	4.45091e-20	-0.775869	0.155	0.251	1.02135e-15	CM	Cav1
Dlc1	8.39367e-20	-0.524885	0.438	0.489	1.9261e-15	CM	Dlc1
Pgm1	1.17178e-19	0.5938	0.472	0.416	2.68888e-15	CM	Pgm1
Ipo11	1.31206e-19	-0.576119	0.441	0.504	3.0108e-15	CM	Ipo11
Gpx1	2.46915e-19	-0.78208	0.8	0.809	5.66595e-15	CM	Gpx1
Snx2	4.10179e-19	-0.547863	0.456	0.522	9.41237e-15	CM	Snx2
Serinc3	7.99294e-19	-0.548541	0.587	0.643	1.83414e-14	CM	Serinc3
Gata6	1.49426e-18	-0.549736	0.621	0.64	3.42888e-14	CM	Gata6
Hsdl1	6.14528e-18	0.512654	0.426	0.332	1.41016e-13	CM	Hsdl1
Nudt4	1.73879e-17	-0.739741	0.51	0.572	3.99001e-13	CM	Nudt4
Tmem108	2.39002e-16	-0.601021	0.377	0.44	5.48437e-12	CM	Tmem108
Tspan18	2.64469e-16	-0.544943	0.387	0.454	6.06877e-12	CM	Tspan18
Efna5	2.74835e-16	-0.74429	0.367	0.429	6.30665e-12	CM	Efna5
Ly6e	6.03085e-16	-0.680739	0.299	0.372	1.3839e-11	CM	Ly6e
Tgfb2	1.64832e-15	-0.526529	0.494	0.571	3.78239e-11	CM	Tgfb2
Igsf3	3.60344e-15	-0.511163	0.526	0.551	8.26881e-11	CM	Igsf3
Slc12a2	7.41934e-15	-0.513804	0.352	0.417	1.70252e-10	CM	Slc12a2
Uqcrc1	1.0662e-14	0.55677	0.491	0.452	2.44662e-10	CM	Uqcrc1
Lrrc8a	2.45942e-14	-0.599211	0.447	0.449	5.64363e-10	CM	Lrrc8a
Ncam1	3.86543e-14	-0.655965	0.471	0.501	8.86999e-10	CM	Ncam1
Ctsb	4.89688e-14	-0.610533	0.715	0.733	1.12369e-09	CM	Ctsb
Hbb-y	1.07084e-13	-5.31689	0.412	0.468	2.45727e-09	CM	Hbb-y
Zfp36	3.29219e-13	-0.707757	0.27	0.343	7.55459e-09	CM	Zfp36
Alad	4.54352e-13	-0.765838	0.436	0.477	1.0426e-08	CM	Alad
Usp22	5.46507e-13	-0.660596	0.548	0.573	1.25407e-08	CM	Usp22
Jun	1.71787e-12	-0.901481	0.632	0.69	3.94199e-08	CM	Jun
Cenpe	4.83458e-12	-0.550204	0.414	0.474	1.10939e-07	CM	Cenpe
Zfp266	4.96079e-12	-0.570057	0.478	0.513	1.13835e-07	CM	Zfp266
Cdkn1c	3.84939e-10	-1.31787	0.777	0.743	8.83319e-06	CM	Cdkn1c
Serpine2	4.9405e-09	-0.694061	0.511	0.525	0.00011337	CM	Serpine2
Fos	5.16734e-08	-1.16229	0.6	0.632	0.00118575	CM	Fos
Lrrc58	2.01124e-07	-0.758391	0.475	0.463	0.0046152	CM	Lrrc58
Ptn.1	0	3.6228	0.913	0.296	0	FB	Ptn
Postn.1	0	3.55758	0.857	0.168	0	FB	Postn
Col3a1.1	0	3.18331	0.988	0.309	0	FB	Col3a1
Lum.1	0	2.88621	0.628	0.052	0	FB	Lum
Lgals1.1	0	2.81881	0.995	0.729	0	FB	Lgals1
Col1a2.1	0	2.62033	0.905	0.243	0	FB	Col1a2
Sox9.1	0	2.43664	0.712	0.15	0	FB	Sox9
Mfap2.1	0	2.3853	0.952	0.534	0	FB	Mfap2
Fbln2.1	0	2.36082	0.782	0.174	0	FB	Fbln2
Col1a1.1	0	2.22737	0.882	0.281	0	FB	Col1a1
Rbp1.1	0	2.12183	0.878	0.268	0	FB	Rbp1
Meox1	0	1.59089	0.447	0.025	0	FB	Meox1
Col9a1	0	1.37661	0.485	0.047	0	FB	Col9a1
Clmp.1	0	1.33371	0.559	0.056	0	FB	Clmp
Bgn.1	5.20524e-308	1.73222	0.719	0.166	1.19445e-303	FB	Bgn
Mfap4.1	8.76195e-300	1.63263	0.52	0.063	2.01061e-295	FB	Mfap4
Id3.1	1.66049e-298	2.0797	0.931	0.497	3.81033e-294	FB	Id3
Tgfbi.1	1.76196e-287	1.91285	0.608	0.117	4.04316e-283	FB	Tgfbi
Prrx1	1.85023e-286	1.17097	0.476	0.052	4.24573e-282	FB	Prrx1
Pde1a	1.50102e-282	1.19809	0.451	0.045	3.44439e-278	FB	Pde1a
Mmp2.1	8.66879e-282	1.66154	0.718	0.192	1.98923e-277	FB	Mmp2
Twist1.1	1.02902e-272	1.23342	0.538	0.087	2.3613e-268	FB	Twist1
Igfbp7.1	2.71916e-266	1.55145	0.598	0.114	6.23966e-262	FB	Igfbp7
Tagln2.1	1.66561e-263	2.10209	0.912	0.528	3.82207e-259	FB	Tagln2
Crip2.1	2.38407e-263	-1.98106	0.575	0.905	5.47072e-259	FB	Crip2
Actc1.1	4.01792e-253	-3.31435	0.551	0.883	9.21992e-249	FB	Actc1
Tnnt2.1	1.75652e-251	-3.67185	0.537	0.878	4.03069e-247	FB	Tnnt2
Tnnc1.1	8.92916e-251	-2.96833	0.351	0.818	2.04897e-246	FB	Tnnc1
Actb.1	3.32272e-250	1.36884	1	0.886	7.62464e-246	FB	Actb
Myl4.1	1.43039e-246	-3.1956	0.375	0.821	3.28232e-242	FB	Myl4
Pdgfra.1	1.61784e-243	1.72655	0.599	0.149	3.71246e-239	FB	Pdgfra
Myl3.1	6.70017e-243	-3.38796	0.343	0.811	1.53749e-238	FB	Myl3
Snai2.1	3.99923e-241	1.34733	0.523	0.099	9.17704e-237	FB	Snai2
Papss2	1.35008e-240	1.86506	0.458	0.069	3.09803e-236	FB	Papss2
Tnni3.1	2.05513e-240	-2.94593	0.203	0.761	4.71591e-236	FB	Tnni3
Pdlim3.1	3.95739e-233	2.34341	0.794	0.427	9.08101e-229	FB	Pdlim3
Mgp.1	1.0871e-232	2.14908	0.555	0.105	2.49457e-228	FB	Mgp
Thbs1.1	2.83714e-232	1.87778	0.646	0.197	6.51039e-228	FB	Thbs1
Tnni1.1	1.314e-231	-2.35541	0.516	0.866	3.01523e-227	FB	Tnni1
Col9a3	1.05752e-229	0.77193	0.355	0.029	2.42669e-225	FB	Col9a3
Hmgcs2	6.39426e-225	1.3085	0.402	0.048	1.46729e-220	FB	Hmgcs2
Sh3bgr.1	3.33152e-224	-2.55865	0.216	0.742	7.64485e-220	FB	Sh3bgr
Chchd10.1	2.59384e-222	-2.55133	0.145	0.721	5.95208e-218	FB	Chchd10
Myh7.1	3.00041e-217	-2.677	0.382	0.823	6.88505e-213	FB	Myh7
Smpx.1	5.79637e-215	-2.70758	0.16	0.701	1.33009e-210	FB	Smpx
Csrp3.1	2.06313e-213	-2.59598	0.24	0.75	4.73427e-209	FB	Csrp3
Fstl1.1	1.77336e-211	1.55802	0.98	0.817	4.06933e-207	FB	Fstl1
Ptx3	6.80956e-204	0.597097	0.367	0.044	1.56259e-199	FB	Ptx3
Sparc.1	9.65198e-204	1.06984	0.985	0.858	2.21484e-199	FB	Sparc
Tcf21.1	2.26612e-203	1.68732	0.486	0.095	5.20007e-199	FB	Tcf21
Prss35	1.60168e-199	1.64569	0.391	0.055	3.67539e-195	FB	Prss35
Atp5b.1	2.51989e-198	-1.28936	0.88	0.943	5.7824e-194	FB	Atp5b
Myl7.1	2.77782e-198	-2.59907	0.4	0.819	6.37427e-194	FB	Myl7
Sfrp2	3.24809e-196	2.7316	0.445	0.084	7.45338e-192	FB	Sfrp2
Cthrc1.1	3.35904e-193	1.54507	0.429	0.082	7.70799e-189	FB	Cthrc1
Myh6.1	4.15935e-193	-2.49715	0.252	0.726	9.54447e-189	FB	Myh6
Col5a2.1	5.736e-193	1.3998	0.784	0.359	1.31624e-188	FB	Col5a2
Cdh11.1	1.37157e-192	1.07761	0.775	0.294	3.14735e-188	FB	Cdh11
Cryab.1	1.31198e-191	-2.14792	0.346	0.761	3.0106e-187	FB	Cryab
Actn2.1	1.62055e-191	-2.12638	0.198	0.706	3.71867e-187	FB	Actn2
Antxr1	1.63142e-191	0.842917	0.393	0.059	3.74363e-187	FB	Antxr1
Ltbp4.1	1.12052e-190	1.14855	0.545	0.139	2.57126e-186	FB	Ltbp4
Myl2.1	3.82235e-189	-3.6452	0.322	0.74	8.77114e-185	FB	Myl2
Serpinf1.1	6.18886e-189	0.936059	0.453	0.09	1.42016e-184	FB	Serpinf1
Dcn.1	2.29484e-187	2.0695	0.473	0.098	5.26598e-183	FB	Dcn
Mdk.1	6.85427e-186	1.32232	0.975	0.769	1.57285e-181	FB	Mdk
Lox	9.43052e-186	1.10469	0.32	0.032	2.16402e-181	FB	Lox
Mybpc3.1	1.28383e-185	-1.98808	0.226	0.709	2.946e-181	FB	Mybpc3
H3f3b.1	1.21226e-184	1.15126	0.914	0.768	2.78176e-180	FB	H3f3b
Nrep.1	6.51502e-183	1.47434	0.875	0.622	1.495e-178	FB	Nrep
Myh10.1	3.15274e-179	1.41565	0.908	0.709	7.23458e-175	FB	Myh10
Rcn3.1	4.93513e-179	1.40525	0.83	0.538	1.13247e-174	FB	Rcn3
Fbln5	6.0855e-174	2.45284	0.313	0.035	1.39644e-169	FB	Fbln5
Atp5o.1	1.0499e-173	-1.22742	0.805	0.922	2.4092e-169	FB	Atp5o
Vim.1	3.18158e-173	0.990269	0.982	0.858	7.30077e-169	FB	Vim
Igf1.1	2.28615e-171	2.02997	0.699	0.314	5.24602e-167	FB	Igf1
Cox6a2.1	3.93404e-171	-1.98264	0.14	0.639	9.02743e-167	FB	Cox6a2
Pgam2.1	2.19588e-170	-1.95753	0.241	0.702	5.03888e-166	FB	Pgam2
Tpm4.1	7.20363e-170	1.24751	0.903	0.671	1.65302e-165	FB	Tpm4
Nexn.1	1.4788e-169	-2.12917	0.452	0.787	3.39341e-165	FB	Nexn
Marcks.1	2.03913e-166	1.1437	0.93	0.718	4.67918e-162	FB	Marcks
Emp3.1	1.54433e-164	0.964578	0.613	0.2	3.54377e-160	FB	Emp3
Anxa5.1	1.07232e-160	1.30933	0.903	0.753	2.46065e-156	FB	Anxa5
Mdh1.1	1.44801e-159	-1.48447	0.719	0.884	3.32275e-155	FB	Mdh1
Nebl.1	5.13469e-158	-2.12366	0.28	0.699	1.17826e-153	FB	Nebl
Inhba	6.35989e-158	0.825912	0.318	0.042	1.4594e-153	FB	Inhba
Pln.1	1.88342e-157	-2.67767	0.187	0.64	4.32187e-153	FB	Pln
Tpm1.1	2.26508e-157	-1.74645	0.916	0.931	5.19769e-153	FB	Tpm1
Atp5g3.1	6.69517e-157	-1.22657	0.759	0.896	1.53634e-152	FB	Atp5g3
Atp5a1.1	1.0395e-156	-1.11214	0.85	0.931	2.38534e-152	FB	Atp5a1
Slc25a4.1	7.33767e-155	-1.22317	0.935	0.957	1.68377e-150	FB	Slc25a4
Emilin1.1	1.36819e-152	1.08924	0.611	0.221	3.1396e-148	FB	Emilin1
Tmsb4x.1	1.45676e-152	1.13395	0.997	0.972	3.34282e-148	FB	Tmsb4x
Robo2.1	5.2501e-151	1.13737	0.441	0.117	1.20474e-146	FB	Robo2
Nkain4.1	5.85541e-151	0.935825	0.418	0.092	1.34364e-146	FB	Nkain4
Cnn3.1	1.98347e-150	1.17684	0.864	0.674	4.55148e-146	FB	Cnn3
Hopx.1	7.68161e-150	-1.77208	0.18	0.624	1.7627e-145	FB	Hopx
Pcdh18.1	3.58991e-149	1.08697	0.503	0.158	8.23776e-145	FB	Pcdh18
Specc1.1	2.57191e-148	0.992122	0.55	0.186	5.90176e-144	FB	Specc1
Rtn1.1	7.42983e-148	1.07572	0.44	0.115	1.70492e-143	FB	Rtn1
Atp5c1.1	1.01439e-147	-1.02575	0.855	0.929	2.32773e-143	FB	Atp5c1
Vcan.1	1.26379e-147	1.88429	0.825	0.639	2.90003e-143	FB	Vcan
Lmo7.1	6.35245e-147	-1.39838	0.245	0.674	1.4577e-142	FB	Lmo7
Mecom.1	7.72518e-146	1.61636	0.586	0.259	1.7727e-141	FB	Mecom
Foxp2.1	8.22787e-146	1.10545	0.486	0.149	1.88805e-141	FB	Foxp2
Col6a1	1.11389e-144	1.0729	0.385	0.085	2.55603e-140	FB	Col6a1
Fabp3.1	3.44792e-144	-1.67643	0.281	0.692	7.91194e-140	FB	Fabp3
Cox6a1.1	3.73748e-144	-0.997053	0.89	0.948	8.5764e-140	FB	Cox6a1
Slc25a5.1	7.07469e-144	-1.03942	0.843	0.93	1.62343e-139	FB	Slc25a5
Cd63.1	7.1124e-144	1.12133	0.884	0.721	1.63208e-139	FB	Cd63
Ldb3.1	2.38767e-143	-1.52081	0.214	0.642	5.47899e-139	FB	Ldb3
Trdn.1	4.19549e-141	-1.43452	0.148	0.588	9.62739e-137	FB	Trdn
Bex1.1	1.44728e-139	-1.5677	0.333	0.698	3.32107e-135	FB	Bex1
Apobec2.1	2.32478e-139	-1.39842	0.145	0.576	5.33468e-135	FB	Apobec2
Uqcr10.1	4.14326e-139	-1.35037	0.714	0.892	9.50753e-135	FB	Uqcr10
P3h3.1	4.38144e-139	1.03818	0.501	0.151	1.00541e-134	FB	P3h3
P4hb.1	4.70603e-139	1.0261	0.91	0.717	1.07989e-134	FB	P4hb
Snai1	1.13475e-138	0.676535	0.334	0.061	2.60391e-134	FB	Snai1
Rai14.1	2.59455e-138	1.00499	0.533	0.183	5.95372e-134	FB	Rai14
Sox5.1	5.60916e-138	0.876953	0.439	0.125	1.28713e-133	FB	Sox5
Aldoa.1	4.89143e-137	-1.29731	0.735	0.9	1.12244e-132	FB	Aldoa
Atp5g1.1	7.63488e-136	-1.39352	0.55	0.78	1.75198e-131	FB	Atp5g1
Fbn2.1	3.26458e-135	1.39183	0.788	0.576	7.49123e-131	FB	Fbn2
Tubb3	1.96981e-134	0.845891	0.314	0.055	4.52012e-130	FB	Tubb3
Itga4.1	1.26032e-133	0.963979	0.393	0.096	2.89206e-129	FB	Itga4
Eno3.1	1.34113e-133	-1.76181	0.265	0.652	3.0775e-129	FB	Eno3
Arhgef40.1	8.24152e-133	1.02457	0.582	0.252	1.89118e-128	FB	Arhgef40
Popdc2.1	1.21498e-132	-1.68775	0.271	0.654	2.78802e-128	FB	Popdc2
S100a11.1	3.83848e-132	1.19023	0.867	0.665	8.80816e-128	FB	S100a11
Synpo	1.50438e-131	0.661725	0.408	0.105	3.4521e-127	FB	Synpo
Ttn.1	7.81133e-131	-2.10642	0.442	0.76	1.79247e-126	FB	Ttn
Htra1	3.04465e-129	1.15059	0.382	0.088	6.98655e-125	FB	Htra1
Pdgfrb.1	3.16198e-128	0.697331	0.453	0.137	7.25579e-124	FB	Pdgfrb
Loxl2.1	3.32824e-128	1.35314	0.791	0.52	7.63732e-124	FB	Loxl2
Cox7a1.1	3.52584e-128	-1.21886	0.152	0.564	8.09074e-124	FB	Cox7a1
Serpine2.1	9.27659e-128	1.52549	0.734	0.466	2.1287e-123	FB	Serpine2
Trim55.1	1.11551e-127	-1.61125	0.198	0.595	2.55977e-123	FB	Trim55
Des.1	1.6612e-127	-1.40561	0.222	0.621	3.81196e-123	FB	Des
Eln	2.18104e-127	2.66273	0.327	0.062	5.00483e-123	FB	Eln
Asb2.1	1.3596e-126	-1.26452	0.122	0.531	3.11987e-122	FB	Asb2
Nfix	3.44477e-126	0.517613	0.385	0.093	7.90471e-122	FB	Nfix
Col5a1.1	1.25725e-125	1.18294	0.621	0.283	2.88502e-121	FB	Col5a1
Ppib.1	1.75336e-125	0.945517	0.917	0.757	4.02343e-121	FB	Ppib
Idh3a.1	7.29787e-125	-1.46723	0.46	0.734	1.67464e-120	FB	Idh3a
Tmod1.1	1.14411e-124	-1.42454	0.235	0.622	2.62538e-120	FB	Tmod1
Cox7b.1	2.94527e-124	-1.25827	0.762	0.908	6.7585e-120	FB	Cox7b
Tnc	4.96906e-124	1.12529	0.412	0.112	1.14025e-119	FB	Tnc
Ptgis.1	1.25068e-123	1.13901	0.553	0.229	2.86994e-119	FB	Ptgis
Efemp2.1	2.96937e-123	1.08328	0.572	0.247	6.81381e-119	FB	Efemp2
Ankrd1.1	4.10402e-123	-2.14167	0.385	0.727	9.41749e-119	FB	Ankrd1
Cox6b1.1	8.18193e-122	-1.25668	0.835	0.945	1.87751e-117	FB	Cox6b1
Fbn1.1	1.01251e-121	1.06026	0.628	0.279	2.32341e-117	FB	Fbn1
Myom1.1	2.29036e-121	-1.44494	0.232	0.607	5.2557e-117	FB	Myom1
Rarres2	4.58839e-121	0.768628	0.375	0.094	1.0529e-116	FB	Rarres2
Nrk.1	5.41762e-120	1.20416	0.67	0.336	1.24318e-115	FB	Nrk
Uqcr11.1	8.4058e-120	-1.12259	0.678	0.851	1.92888e-115	FB	Uqcr11
Pkp2.1	2.91947e-118	-1.09006	0.153	0.553	6.6993e-114	FB	Pkp2
Mylk3.1	6.61938e-117	-1.21196	0.189	0.573	1.51895e-112	FB	Mylk3
Col16a1	8.04772e-116	0.610159	0.251	0.037	1.84671e-111	FB	Col16a1
Zyx.1	1.88499e-115	1.24709	0.781	0.577	4.32549e-111	FB	Zyx
Id1.1	3.22891e-115	1.35844	0.629	0.308	7.40938e-111	FB	Id1
Bicc1.1	1.1504e-114	1.04958	0.509	0.198	2.63983e-110	FB	Bicc1
Mmp23	1.27116e-114	0.834493	0.405	0.116	2.91693e-110	FB	Mmp23
Hspb1.1	2.33878e-114	-1.38744	0.315	0.661	5.3668e-110	FB	Hspb1
Cox5a.1	2.81501e-114	-1.53774	0.767	0.919	6.45961e-110	FB	Cox5a
Dclk1	4.00218e-114	0.819549	0.3	0.061	9.18381e-110	FB	Dclk1
Gata3	1.03148e-113	0.684757	0.414	0.13	2.36694e-109	FB	Gata3
Clip3	3.36223e-113	0.747265	0.439	0.142	7.7153e-109	FB	Clip3
Atp5h.1	2.44652e-112	-0.997769	0.762	0.897	5.61403e-108	FB	Atp5h
Atp5j.1	1.02189e-111	-1.04965	0.857	0.947	2.34493e-107	FB	Atp5j
Arf4.1	4.64965e-111	0.849922	0.879	0.73	1.06696e-106	FB	Arf4
Tbx20	1.47315e-110	1.2917	0.767	0.576	3.38044e-106	FB	Tbx20
Cox4i1.1	5.68737e-110	-1.03593	0.937	0.972	1.30508e-105	FB	Cox4i1
Pdgfrl	8.60796e-110	0.636878	0.26	0.043	1.97527e-105	FB	Pdgfrl
Gyg.1	3.35865e-109	-1.79429	0.617	0.801	7.7071e-105	FB	Gyg
Ndufb9.1	3.87493e-109	-1.08372	0.694	0.85	8.89181e-105	FB	Ndufb9
Gpc6.1	4.76505e-109	1.04412	0.466	0.178	1.09344e-104	FB	Gpc6
Smyd1.1	1.29986e-108	-1.20526	0.156	0.536	2.98279e-104	FB	Smyd1
Nfib.1	1.81208e-108	1.09383	0.841	0.675	4.15818e-104	FB	Nfib
Atp2a2.1	2.37254e-108	-1.49961	0.542	0.753	5.44427e-104	FB	Atp2a2
Tuba1a	3.31068e-108	0.89694	0.923	0.835	7.59702e-104	FB	Tuba1a
Hspb2.1	8.2367e-108	-1.23753	0.177	0.541	1.89007e-103	FB	Hspb2
Rbm24.1	1.00195e-107	-1.14327	0.175	0.546	2.29917e-103	FB	Rbm24
Cox5b.1	1.06021e-107	-1.19292	0.655	0.847	2.43288e-103	FB	Cox5b
Tpbg	4.64813e-107	0.579751	0.443	0.152	1.06661e-102	FB	Tpbg
Hspb7.1	3.23683e-106	-1.14793	0.163	0.542	7.42755e-102	FB	Hspb7
Fsd2.1	1.01582e-105	-1.0755	0.127	0.494	2.331e-101	FB	Fsd2
Synpo2l.1	1.08499e-105	-1.17383	0.161	0.531	2.48972e-101	FB	Synpo2l
Sncaip	1.67621e-105	0.531195	0.355	0.093	3.84639e-101	FB	Sncaip
Ccdc141.1	2.69072e-105	-1.57072	0.336	0.643	6.17439e-101	FB	Ccdc141
Nkx2-5.1	3.88339e-105	-0.95706	0.092	0.468	8.91122e-101	FB	Nkx2-5
Nid1.1	4.45842e-105	0.870507	0.655	0.317	1.02307e-100	FB	Nid1
Ndufb8.1	9.43484e-105	-0.924316	0.667	0.839	2.16501e-100	FB	Ndufb8
Hapln1.1	2.01844e-104	1.47136	0.6	0.299	4.63171e-100	FB	Hapln1
Cited1.1	2.8376e-104	-2.03741	0.083	0.449	6.51144e-100	FB	Cited1
Maged1.1	3.37761e-104	0.928185	0.863	0.732	7.7506e-100	FB	Maged1
Adprhl1.1	4.47104e-104	-1.23304	0.089	0.459	1.02597e-99	FB	Adprhl1
Ltbp3	6.18479e-104	0.572545	0.293	0.061	1.41922e-99	FB	Ltbp3
Txndc5.1	6.67136e-104	1.28957	0.773	0.531	1.53088e-99	FB	Txndc5
Tpi1.1	1.76668e-103	-1.03463	0.642	0.824	4.05399e-99	FB	Tpi1
Fxyd1.1	2.42226e-102	-1.53188	0.305	0.643	5.55837e-98	FB	Fxyd1
Qpct	2.46984e-102	0.727534	0.439	0.146	5.66755e-98	FB	Qpct
Gm2830.1	2.49324e-102	-1.15136	0.495	0.727	5.72124e-98	FB	Gm2830
Loxl1.1	5.76648e-102	0.939339	0.485	0.188	1.32323e-97	FB	Loxl1
Frzb	2.33322e-101	0.508789	0.278	0.058	5.35403e-97	FB	Frzb
Tmem45a	4.94103e-101	0.506837	0.262	0.049	1.13382e-96	FB	Tmem45a
Tcf12.1	9.51664e-101	1.4727	0.686	0.494	2.18378e-96	FB	Tcf12
Sdhd.1	1.16514e-100	-1.02871	0.642	0.824	2.67365e-96	FB	Sdhd
Nfia.1	2.44903e-100	1.3564	0.689	0.503	5.61978e-96	FB	Nfia
Atp5k.1	4.95864e-100	-1.23043	0.668	0.858	1.13786e-95	FB	Atp5k
Pxdc1.1	3.02951e-99	0.813411	0.508	0.238	6.95183e-95	FB	Pxdc1
Egr1.1	4.51604e-99	1.51035	0.725	0.442	1.0363e-94	FB	Egr1
Lmna.1	1.12039e-98	1.12707	0.63	0.365	2.57095e-94	FB	Lmna
Mmd.1	1.73489e-98	-0.943199	0.268	0.611	3.98106e-94	FB	Mmd
S100a10.1	3.37205e-98	0.903311	0.755	0.448	7.73785e-94	FB	S100a10
Nppa.1	3.5625e-98	-3.73571	0.079	0.438	8.17487e-94	FB	Nppa
Acot13.1	5.66e-98	-1.14067	0.36	0.677	1.2988e-93	FB	Acot13
Uqcrb.1	9.45519e-98	-0.905599	0.667	0.827	2.16968e-93	FB	Uqcrb
Col14a1	1.44634e-97	0.869444	0.253	0.048	3.31893e-93	FB	Col14a1
Epha3	1.46256e-97	0.626225	0.295	0.07	3.35613e-93	FB	Epha3
Col11a1	3.6456e-97	0.646753	0.415	0.147	8.36556e-93	FB	Col11a1
Aco2.1	6.84369e-97	-1.18172	0.572	0.814	1.57042e-92	FB	Aco2
Uqcrc2.1	1.10664e-96	-1.0457	0.637	0.814	2.53941e-92	FB	Uqcrc2
Trim63.1	1.22814e-96	-1.1979	0.118	0.477	2.81821e-92	FB	Trim63
Cap2.1	1.83693e-96	-0.985493	0.18	0.528	4.21519e-92	FB	Cap2
Limch1.1	7.63167e-96	1.00593	0.526	0.224	1.75124e-91	FB	Limch1
Myof	1.99853e-95	0.532474	0.29	0.065	4.58602e-91	FB	Myof
Mmp14.1	2.01624e-95	0.904512	0.648	0.339	4.62667e-91	FB	Mmp14
Atcayos.1	4.01039e-95	-0.910121	0.138	0.485	9.20265e-91	FB	Atcayos
Homer2.1	7.77906e-95	-0.922031	0.163	0.513	1.78506e-90	FB	Homer2
Bves.1	8.13179e-95	-1.00162	0.153	0.511	1.866e-90	FB	Bves
Gli3.1	1.03009e-94	0.948545	0.474	0.204	2.36374e-90	FB	Gli3
Unc5c	5.22176e-94	0.719101	0.407	0.145	1.19824e-89	FB	Unc5c
Fbxl22.1	1.53106e-93	-1.37431	0.179	0.535	3.51332e-89	FB	Fbxl22
Ldha.1	2.02217e-93	-0.961797	0.797	0.902	4.64028e-89	FB	Ldha
Rbm38.1	5.92875e-93	-0.77867	0.173	0.521	1.36047e-88	FB	Rbm38
Ldhb.1	3.1842e-92	-1.21514	0.578	0.779	7.30679e-88	FB	Ldhb
Ckap4.1	3.88961e-92	1.05433	0.821	0.633	8.92548e-88	FB	Ckap4
Plce1	2.39904e-91	0.621419	0.431	0.16	5.50508e-87	FB	Plce1
Tnnt1.1	2.41356e-91	-2.17259	0.195	0.542	5.5384e-87	FB	Tnnt1
Enc1.1	2.588e-91	1.78785	0.599	0.343	5.93868e-87	FB	Enc1
Svil.1	3.52364e-91	-0.976867	0.357	0.647	8.0857e-87	FB	Svil
Pdlim5.1	6.0485e-91	-1.29456	0.409	0.666	1.38795e-86	FB	Pdlim5
Emp1.1	6.58853e-91	0.689661	0.428	0.142	1.51187e-86	FB	Emp1
Socs2.1	7.20507e-91	0.986692	0.52	0.234	1.65335e-86	FB	Socs2
Has2	1.01502e-90	0.724548	0.423	0.162	2.32916e-86	FB	Has2
Srl.1	1.19151e-90	-1.06506	0.16	0.499	2.73416e-86	FB	Srl
Mdh2.1	2.72973e-90	-0.834725	0.725	0.859	6.26391e-86	FB	Mdh2
Anxa2.1	3.0538e-90	0.824584	0.872	0.701	7.00755e-86	FB	Anxa2
Plat.1	3.47955e-90	0.779768	0.464	0.178	7.98452e-86	FB	Plat
Uqcrq.1	1.3719e-89	-0.981961	0.77	0.89	3.1481e-85	FB	Uqcrq
Ncam1.1	1.52807e-89	1.34646	0.636	0.449	3.50646e-85	FB	Ncam1
Sod2.1	2.13556e-89	-1.07961	0.475	0.722	4.90046e-85	FB	Sod2
Crispld1	3.21816e-89	0.627249	0.304	0.08	7.38471e-85	FB	Crispld1
Hrc.1	3.59023e-89	-0.933675	0.126	0.459	8.23849e-85	FB	Hrc
Msx1	5.35725e-89	0.833755	0.299	0.078	1.22933e-84	FB	Msx1
Hcfc1r1.1	2.0876e-88	-1.15223	0.505	0.733	4.79041e-84	FB	Hcfc1r1
Tcap.1	3.56364e-88	-1.24895	0.063	0.392	8.17749e-84	FB	Tcap
Atp5j2.1	7.2325e-88	-0.969444	0.799	0.898	1.65964e-83	FB	Atp5j2
Erbb3	1.03824e-87	0.547742	0.27	0.064	2.38245e-83	FB	Erbb3
Eva1b.1	9.37672e-87	0.824612	0.408	0.143	2.15168e-82	FB	Eva1b
Uqcrh.1	7.02246e-86	-0.900333	0.832	0.91	1.61144e-81	FB	Uqcrh
Slc8a1.1	8.52109e-86	-1.08728	0.191	0.511	1.95533e-81	FB	Slc8a1
Sorbs2.1	1.19785e-85	-1.1794	0.428	0.712	2.74871e-81	FB	Sorbs2
Peg3.1	2.04114e-85	0.898001	0.828	0.613	4.68381e-81	FB	Peg3
Ndufa4.1	2.05466e-85	-0.849599	0.875	0.941	4.71483e-81	FB	Ndufa4
Flna.1	8.32694e-85	1.30548	0.661	0.493	1.91078e-80	FB	Flna
Got1.1	1.40314e-84	-0.980611	0.259	0.574	3.21979e-80	FB	Got1
Tgfb2.1	4.47412e-84	1.15269	0.728	0.483	1.02668e-79	FB	Tgfb2
Gata6.1	4.78824e-84	1.03494	0.754	0.6	1.09876e-79	FB	Gata6
Fzd1	9.0728e-84	0.874769	0.469	0.203	2.08194e-79	FB	Fzd1
Unc45b.1	1.29452e-83	-0.983966	0.211	0.535	2.97054e-79	FB	Unc45b
Fitm1.1	1.72325e-83	-0.798299	0.095	0.414	3.95435e-79	FB	Fitm1
Ehd4.1	3.59454e-83	-0.942041	0.304	0.621	8.2484e-79	FB	Ehd4
Ndufv2.1	4.03593e-83	-0.922313	0.709	0.839	9.26124e-79	FB	Ndufv2
Mt1.1	1.0631e-82	-1.31077	0.164	0.49	2.43949e-78	FB	Mt1
6330403K07Rik	1.56957e-82	0.869172	0.441	0.178	3.60169e-78	FB	6330403K07Rik
Lmod2.1	2.45537e-82	-0.846316	0.1	0.419	5.63433e-78	FB	Lmod2
Prkaa2.1	2.818e-82	-0.837857	0.154	0.48	6.46646e-78	FB	Prkaa2
Timp2.1	3.42742e-82	0.957845	0.631	0.362	7.86491e-78	FB	Timp2
Cald1.1	4.0766e-82	1.14081	0.841	0.663	9.35457e-78	FB	Cald1
Sertad4	1.23029e-81	0.712434	0.305	0.085	2.82314e-77	FB	Sertad4
Cyc1.1	1.59754e-81	-1.32433	0.677	0.84	3.66588e-77	FB	Cyc1
Rrbp1.1	1.25951e-80	0.958131	0.822	0.623	2.89021e-76	FB	Rrbp1
Ndufab1.1	1.698e-80	-0.945668	0.606	0.784	3.8964e-76	FB	Ndufab1
Nnat.1	3.24389e-80	0.822306	0.573	0.308	7.44376e-76	FB	Nnat
Cox7a2.1	4.70658e-80	-1.0631	0.839	0.914	1.08002e-75	FB	Cox7a2
Bmper	7.1247e-80	0.711568	0.335	0.109	1.6349e-75	FB	Bmper
Gpc3	8.59148e-80	0.883279	0.865	0.726	1.97149e-75	FB	Gpc3
Cox8a.1	2.0243e-79	-1.01508	0.79	0.899	4.64516e-75	FB	Cox8a
Casq1.1	3.01908e-79	-1.40636	0.142	0.443	6.92789e-75	FB	Casq1
Mb.1	3.20322e-79	-2.3902	0.066	0.367	7.35043e-75	FB	Mb
Bmp1.1	3.26442e-79	0.656918	0.46	0.19	7.49086e-75	FB	Bmp1
Meis2.1	4.68362e-79	1.12782	0.703	0.511	1.07475e-74	FB	Meis2
Myl9.1	1.27799e-78	-1.25303	0.547	0.739	2.9326e-74	FB	Myl9
Id2.1	1.68628e-78	1.0659	0.787	0.624	3.8695e-74	FB	Id2
Fn1.1	1.75945e-78	0.712141	0.773	0.561	4.03742e-74	FB	Fn1
Sdhb.1	6.44564e-78	-0.861227	0.731	0.848	1.47908e-73	FB	Sdhb
Pfkp.1	6.69953e-78	-1.10413	0.295	0.577	1.53734e-73	FB	Pfkp
Nppb.1	1.63468e-77	-1.58969	0.067	0.368	3.7511e-73	FB	Nppb
Pkm.1	2.20956e-77	-0.903523	0.686	0.847	5.07027e-73	FB	Pkm
Bmp7.1	2.78513e-77	-0.691228	0.121	0.431	6.39103e-73	FB	Bmp7
Ndufs7.1	7.47139e-77	-0.929014	0.616	0.806	1.71446e-72	FB	Ndufs7
Gmpr.1	7.58848e-77	-0.839181	0.188	0.501	1.74133e-72	FB	Gmpr
Plekha7.1	9.99045e-77	-0.558023	0.076	0.378	2.29251e-72	FB	Plekha7
Lmo4.1	1.51807e-76	1.00247	0.689	0.449	3.48352e-72	FB	Lmo4
Acta1.1	2.03131e-76	-2.25935	0.257	0.525	4.66125e-72	FB	Acta1
Gpx3.1	2.58561e-76	-1.55192	0.51	0.689	5.9332e-72	FB	Gpx3
Ryr2.1	4.76994e-76	-1.27517	0.232	0.513	1.09456e-71	FB	Ryr2
Rragd.1	6.34011e-76	-0.848454	0.199	0.512	1.45487e-71	FB	Rragd
Myoz2.1	8.40564e-76	-1.13859	0.073	0.368	1.92884e-71	FB	Myoz2
Cd36	8.86133e-76	-0.897882	0.09	0.392	2.03341e-71	FB	Cd36
Pdhb.1	2.61455e-75	-0.983277	0.504	0.711	5.99961e-71	FB	Pdhb
Lrrc39.1	2.61945e-75	-0.866967	0.181	0.47	6.01085e-71	FB	Lrrc39
Myl1.1	4.16411e-75	-1.64211	0.136	0.43	9.55538e-71	FB	Myl1
Bex4.1	6.79668e-75	-0.9838	0.379	0.607	1.55963e-70	FB	Bex4
Hspb3.1	3.11993e-74	-0.620536	0.099	0.397	7.1593e-70	FB	Hspb3
Ndufs6.1	5.5537e-74	-0.859584	0.606	0.779	1.27441e-69	FB	Ndufs6
Pcolce	7.73853e-74	0.836258	0.62	0.368	1.77576e-69	FB	Pcolce
Fat4	9.34711e-74	0.567152	0.4	0.159	2.14488e-69	FB	Fat4
Gpi1.1	9.48598e-74	-1.08135	0.487	0.705	2.17675e-69	FB	Gpi1
Gm10039.1	1.00535e-73	-0.848732	0.504	0.693	2.30698e-69	FB	Gm10039
Ndufa12.1	1.19334e-73	-0.91618	0.661	0.825	2.73836e-69	FB	Ndufa12
Rhoj.1	1.49562e-73	0.52702	0.479	0.198	3.43199e-69	FB	Rhoj
Lrrc10.1	3.04565e-73	-0.724717	0.078	0.368	6.98886e-69	FB	Lrrc10
B2m.1	5.2229e-73	0.570019	0.847	0.704	1.1985e-68	FB	B2m
Tgif1.1	5.69995e-72	0.692762	0.466	0.216	1.30797e-67	FB	Tgif1
Ndufb5.1	7.21447e-72	-0.79935	0.675	0.827	1.65551e-67	FB	Ndufb5
Rbms3.1	7.30425e-72	0.910417	0.566	0.353	1.67611e-67	FB	Rbms3
Tgm2.1	8.01247e-72	-0.78144	0.117	0.413	1.83862e-67	FB	Tgm2
Mex3b	1.59266e-71	0.747272	0.426	0.191	3.65468e-67	FB	Mex3b
Ndufc1.1	2.33725e-71	-1.08709	0.708	0.864	5.3633e-67	FB	Ndufc1
Ssr2.1	3.37252e-71	0.762012	0.828	0.69	7.73893e-67	FB	Ssr2
Ppp1r1a.1	3.76364e-71	-0.634411	0.151	0.454	8.63642e-67	FB	Ppp1r1a
S100a1.1	4.43429e-71	-0.991383	0.267	0.561	1.01754e-66	FB	S100a1
Lpl.1	6.29719e-71	-0.957123	0.311	0.591	1.44502e-66	FB	Lpl
Rrad.1	6.63136e-71	-1.02178	0.215	0.527	1.5217e-66	FB	Rrad
Obscn.1	7.85003e-71	-0.691395	0.113	0.407	1.80135e-66	FB	Obscn
Mrpl42.1	8.00798e-71	-0.867512	0.67	0.793	1.83759e-66	FB	Mrpl42
Ndufa11.1	1.43246e-70	-0.893811	0.637	0.8	3.28706e-66	FB	Ndufa11
Ndufa5.1	1.51977e-70	-0.926709	0.686	0.829	3.48742e-66	FB	Ndufa5
Eci1.1	1.67096e-70	-0.989126	0.306	0.594	3.83434e-66	FB	Eci1
Idh2.1	1.97465e-70	-1.15437	0.744	0.872	4.53122e-66	FB	Idh2
Sdhc.1	1.14749e-69	-0.928642	0.63	0.798	2.63315e-65	FB	Sdhc
Emilin2.1	1.2935e-69	-0.532351	0.105	0.395	2.9682e-65	FB	Emilin2
Acadm.1	1.81213e-69	-0.915919	0.443	0.701	4.1583e-65	FB	Acadm
Tril	4.15148e-69	0.600764	0.284	0.086	9.5264e-65	FB	Tril
Itgb1.1	7.01949e-69	0.671243	0.961	0.883	1.61076e-64	FB	Itgb1
Klhl31.1	7.56935e-69	-1.15521	0.15	0.441	1.73694e-64	FB	Klhl31
Kdelr2.1	2.33539e-68	0.705489	0.803	0.658	5.35902e-64	FB	Kdelr2
Ppp1r14c.1	2.75284e-68	-0.885919	0.284	0.583	6.31694e-64	FB	Ppp1r14c
Serpinh1.1	4.05479e-68	1.03627	0.977	0.85	9.30453e-64	FB	Serpinh1
Slc25a3.1	5.624e-68	-0.702214	0.811	0.893	1.29054e-63	FB	Slc25a3
Uqcrfs1.1	9.83004e-68	-1.12201	0.651	0.833	2.2557e-63	FB	Uqcrfs1
Lima1.1	1.54926e-67	0.83376	0.538	0.301	3.55508e-63	FB	Lima1
S1pr1	1.85342e-67	-0.626009	0.135	0.429	4.25304e-63	FB	S1pr1
Spon2	2.08448e-67	1.15039	0.274	0.083	4.78325e-63	FB	Spon2
Hspd1.1	2.91972e-67	-0.825045	0.708	0.828	6.69989e-63	FB	Hspd1
Casz1.1	3.41206e-67	-0.546728	0.145	0.433	7.82964e-63	FB	Casz1
Hk1.1	4.26051e-67	-0.746727	0.285	0.555	9.77659e-63	FB	Hk1
Gas1.1	4.77426e-67	0.862004	0.522	0.276	1.09555e-62	FB	Gas1
Kdelr3.1	6.51654e-67	0.848615	0.388	0.159	1.49535e-62	FB	Kdelr3
Eif4ebp1.1	9.93894e-67	-0.884931	0.58	0.777	2.28069e-62	FB	Eif4ebp1
Rcn1.1	1.83424e-66	1.01363	0.762	0.566	4.20902e-62	FB	Rcn1
Ndufv3.1	3.95734e-66	-0.863432	0.626	0.811	9.0809e-62	FB	Ndufv3
Gm5436.1	4.28242e-66	-0.962033	0.561	0.755	9.82687e-62	FB	Gm5436
Ndufa10.1	5.23028e-66	-0.851019	0.614	0.791	1.20019e-61	FB	Ndufa10
Fam162a.1	7.03178e-66	-1.15322	0.667	0.843	1.61358e-61	FB	Fam162a
Alpk3.1	1.42029e-65	-1.57563	0.236	0.501	3.25914e-61	FB	Alpk3
Slc16a2.1	1.96841e-65	0.620805	0.355	0.134	4.51691e-61	FB	Slc16a2
Mif.1	2.48139e-65	-0.82328	0.793	0.864	5.69405e-61	FB	Mif
Sox4.1	3.15131e-65	0.782056	0.774	0.597	7.23131e-61	FB	Sox4
Arhgap28.1	4.6726e-65	0.698094	0.458	0.22	1.07222e-60	FB	Arhgap28
Soat1.1	4.85581e-65	0.93201	0.633	0.463	1.11426e-60	FB	Soat1
Filip1l.1	8.21845e-65	1.24158	0.539	0.304	1.88589e-60	FB	Filip1l
Sdha.1	1.25522e-64	-0.872398	0.53	0.741	2.88035e-60	FB	Sdha
Ndufa8.1	1.45871e-64	-0.809292	0.622	0.79	3.3473e-60	FB	Ndufa8
Rhou.1	2.61749e-64	0.78869	0.503	0.271	6.00636e-60	FB	Rhou
Clca3a1.1	2.71695e-64	0.632008	0.354	0.131	6.23458e-60	FB	Clca3a1
Ezr	3.26001e-64	-0.792079	0.262	0.54	7.48075e-60	FB	Ezr
Lhfp.1	7.54262e-64	0.941697	0.528	0.293	1.73081e-59	FB	Lhfp
Ndufb10.1	8.75473e-64	-0.933707	0.661	0.823	2.00895e-59	FB	Ndufb10
Ablim1	1.03006e-63	-0.660133	0.185	0.474	2.36368e-59	FB	Ablim1
Fam110b	3.45363e-63	0.533396	0.302	0.105	7.92505e-59	FB	Fam110b
Ccnd1.1	9.37734e-63	0.921708	0.717	0.527	2.15182e-58	FB	Ccnd1
Nfic.1	3.65519e-62	0.565324	0.545	0.294	8.38757e-58	FB	Nfic
Tmem167.1	8.94637e-62	0.737682	0.775	0.657	2.05292e-57	FB	Tmem167
Ndrg4.1	9.26345e-62	-0.897456	0.235	0.509	2.12568e-57	FB	Ndrg4
Pcsk5.1	9.62723e-62	0.795133	0.433	0.204	2.20916e-57	FB	Pcsk5
Myl12a	1.16665e-61	0.686958	0.968	0.911	2.6771e-57	FB	Myl12a
Podxl	1.52344e-61	-0.542171	0.118	0.389	3.49584e-57	FB	Podxl
Slc39a6	3.06265e-61	0.766709	0.474	0.247	7.02786e-57	FB	Slc39a6
Nedd9	5.10794e-61	0.547879	0.36	0.144	1.17212e-56	FB	Nedd9
Fh1.1	6.46243e-61	-0.858631	0.533	0.728	1.48293e-56	FB	Fh1
Mest	7.56697e-61	-1.75433	0.59	0.732	1.73639e-56	FB	Mest
Idh3b.1	9.81793e-61	-0.882043	0.524	0.73	2.25292e-56	FB	Idh3b
Ckm.1	1.28914e-60	-1.74582	0.033	0.272	2.9582e-56	FB	Ckm
Tecrl.1	2.3975e-60	-0.544965	0.106	0.376	5.50155e-56	FB	Tecrl
Ndufs1.1	5.2132e-60	-0.87688	0.499	0.708	1.19627e-55	FB	Ndufs1
Lmod3.1	5.95727e-60	-0.725142	0.061	0.308	1.36701e-55	FB	Lmod3
Txlnb.1	8.0971e-60	-0.578757	0.091	0.35	1.85804e-55	FB	Txlnb
Creb3l2.1	1.75448e-59	0.91245	0.668	0.506	4.026e-55	FB	Creb3l2
Ugdh.1	3.0941e-59	0.937719	0.622	0.442	7.10004e-55	FB	Ugdh
Sec61b.1	4.29581e-59	0.780191	0.763	0.619	9.85759e-55	FB	Sec61b
Fam114a1.1	5.24871e-59	0.772407	0.518	0.294	1.20442e-54	FB	Fam114a1
Ttc3	5.51363e-59	0.625966	0.857	0.773	1.26521e-54	FB	Ttc3
Acadl.1	6.46676e-59	-1.12549	0.587	0.802	1.48393e-54	FB	Acadl
Gm4707.1	6.87479e-59	-0.664265	0.364	0.604	1.57756e-54	FB	Gm4707
Acaa2.1	8.88661e-59	-0.835616	0.429	0.659	2.03921e-54	FB	Acaa2
Dkk3	1.38555e-58	1.14866	0.517	0.29	3.17942e-54	FB	Dkk3
Cox7c.1	1.77419e-58	-0.912589	0.572	0.728	4.07123e-54	FB	Cox7c
Sh3kbp1.1	1.7804e-58	-0.776052	0.275	0.53	4.08549e-54	FB	Sh3kbp1
Hacd1.1	1.82354e-58	-0.752255	0.374	0.595	4.18448e-54	FB	Hacd1
Gpx7.1	1.8505e-58	0.864744	0.6	0.384	4.24633e-54	FB	Gpx7
Pcdh7.1	2.20023e-58	-0.751603	0.271	0.537	5.04887e-54	FB	Pcdh7
Alpk2.1	2.34771e-58	-0.505685	0.12	0.385	5.38728e-54	FB	Alpk2
Itm2b.1	2.46055e-58	0.58987	0.867	0.766	5.64622e-54	FB	Itm2b
Ndufb11.1	2.63099e-58	-0.712851	0.673	0.809	6.03732e-54	FB	Ndufb11
Plod2	2.92638e-58	0.871547	0.611	0.402	6.71516e-54	FB	Plod2
Hspa4l	3.07067e-58	-0.57238	0.153	0.422	7.04626e-54	FB	Hspa4l
Ndufv1.1	3.4076e-58	-0.855912	0.503	0.701	7.81942e-54	FB	Ndufv1
Bmp2	7.93846e-58	0.601353	0.36	0.147	1.82164e-53	FB	Bmp2
Usp2.1	9.73935e-58	-0.522234	0.162	0.42	2.23489e-53	FB	Usp2
Pdk1.1	9.96312e-58	-0.747947	0.289	0.542	2.28624e-53	FB	Pdk1
Atp5d.1	4.69756e-57	-0.820099	0.787	0.888	1.07795e-52	FB	Atp5d
Golim4.1	7.82331e-57	0.87937	0.712	0.529	1.79522e-52	FB	Golim4
Itgb5	1.08322e-56	0.655474	0.453	0.233	2.48566e-52	FB	Itgb5
Adarb1.1	1.53953e-56	0.591085	0.355	0.151	3.53276e-52	FB	Adarb1
Mov10l1.1	1.90978e-56	-0.604033	0.072	0.316	4.38238e-52	FB	Mov10l1
Car3	2.11221e-56	2.01261	0.311	0.127	4.84689e-52	FB	Car3
Adam19.1	2.49314e-56	0.837779	0.572	0.382	5.72101e-52	FB	Adam19
Syt11	2.65734e-56	0.762796	0.428	0.218	6.09781e-52	FB	Syt11
Cycs.1	2.74253e-56	-1.03381	0.481	0.629	6.29328e-52	FB	Cycs
Prox1.1	3.64063e-56	-0.585962	0.153	0.421	8.35415e-52	FB	Prox1
Mlip.1	4.79311e-56	-0.73295	0.183	0.448	1.09987e-51	FB	Mlip
Ndufs2.1	8.24016e-56	-0.840269	0.586	0.779	1.89087e-51	FB	Ndufs2
Basp1.1	1.43923e-55	0.519016	0.46	0.237	3.3026e-51	FB	Basp1
Gulp1.1	3.24571e-55	0.630735	0.473	0.257	7.44792e-51	FB	Gulp1
Fhl2.1	4.05974e-55	-0.949688	0.386	0.62	9.31589e-51	FB	Fhl2
Cystm1.1	9.80025e-55	-0.64404	0.138	0.387	2.24886e-50	FB	Cystm1
Itm2a.1	1.25766e-54	0.597591	0.753	0.579	2.88595e-50	FB	Itm2a
Fgfr2	2.6516e-54	0.724622	0.395	0.197	6.08463e-50	FB	Fgfr2
Timp3.1	5.63721e-54	1.03103	0.584	0.37	1.29357e-49	FB	Timp3
Gm11633.1	5.73502e-54	-0.580849	0.111	0.359	1.31601e-49	FB	Gm11633
Fbln1	1.06949e-53	1.05851	0.64	0.449	2.45415e-49	FB	Fbln1
Igf2.1	1.29633e-53	0.626058	0.993	0.955	2.9747e-49	FB	Igf2
Adssl1.1	1.57849e-53	-0.55256	0.078	0.317	3.62216e-49	FB	Adssl1
Ddah2.1	2.31806e-53	0.781195	0.735	0.557	5.31926e-49	FB	Ddah2
Tnni2.1	2.40857e-53	-0.769217	0.038	0.261	5.52695e-49	FB	Tnni2
Ndufa9.1	3.75071e-53	-0.772925	0.528	0.698	8.60676e-49	FB	Ndufa9
Suclg1.1	3.97266e-53	-0.761451	0.588	0.737	9.11606e-49	FB	Suclg1
Clybl.1	4.04946e-53	-0.658189	0.248	0.496	9.2923e-49	FB	Clybl
Etfa.1	4.2244e-53	-0.855956	0.632	0.807	9.69373e-49	FB	Etfa
Gm12338.1	4.46372e-53	-0.925458	0.587	0.754	1.02429e-48	FB	Gm12338
Fblim1.1	5.41158e-53	0.784667	0.636	0.428	1.24179e-48	FB	Fblim1
Eml4.1	7.3269e-53	0.795698	0.702	0.534	1.6813e-48	FB	Eml4
Atp5e.1	9.83661e-53	-0.819993	0.752	0.88	2.25721e-48	FB	Atp5e
Pmp22.1	1.18817e-52	0.705448	0.529	0.297	2.72649e-48	FB	Pmp22
Slc2a1.1	1.23668e-52	-0.954096	0.34	0.562	2.83781e-48	FB	Slc2a1
Ptges3l.1	3.20748e-52	-0.606397	0.245	0.49	7.36021e-48	FB	Ptges3l
Srpk3.1	4.49562e-52	-0.597044	0.079	0.315	1.03161e-47	FB	Srpk3
Acta2.1	6.36864e-52	-1.1018	0.574	0.735	1.46141e-47	FB	Acta2
Gm10250.1	6.66473e-52	-0.784483	0.611	0.779	1.52936e-47	FB	Gm10250
Sall3	7.73288e-52	0.578803	0.251	0.086	1.77446e-47	FB	Sall3
Rbpms2.1	8.25542e-52	-0.639056	0.269	0.509	1.89437e-47	FB	Rbpms2
Ndufb7.1	8.69031e-52	-0.794553	0.715	0.838	1.99417e-47	FB	Ndufb7
Tmsb10.1	1.5087e-51	0.536959	0.916	0.845	3.462e-47	FB	Tmsb10
Smad6	1.88641e-51	0.553037	0.502	0.295	4.32875e-47	FB	Smad6
Cmtm3.1	1.91485e-51	0.561842	0.57	0.327	4.39401e-47	FB	Cmtm3
Pcgf5.1	2.33221e-51	-0.516322	0.129	0.377	5.35171e-47	FB	Pcgf5
Snhg18	5.62366e-51	0.752461	0.512	0.311	1.29046e-46	FB	Snhg18
Arhgap29	5.66422e-51	-0.667511	0.316	0.555	1.29977e-46	FB	Arhgap29
Usp13.1	7.2292e-51	-0.51935	0.196	0.441	1.65888e-46	FB	Usp13
Ppif.1	1.26716e-50	-0.667806	0.229	0.483	2.90775e-46	FB	Ppif
Olfml3.1	1.49313e-50	0.587668	0.364	0.168	3.42628e-46	FB	Olfml3
Vegfb.1	1.72454e-50	-0.656195	0.34	0.576	3.9573e-46	FB	Vegfb
Ptprb.1	2.68217e-50	0.565532	0.35	0.153	6.15477e-46	FB	Ptprb
F2r.1	8.62863e-50	0.640389	0.68	0.514	1.98001e-45	FB	F2r
Ndufb2.1	1.28556e-49	-0.814459	0.62	0.784	2.94998e-45	FB	Ndufb2
Mrpl12.1	1.30847e-49	-0.776538	0.55	0.698	3.00256e-45	FB	Mrpl12
Immt.1	1.44815e-49	-0.713929	0.595	0.761	3.32306e-45	FB	Immt
Lpar1.1	1.63607e-49	0.774502	0.433	0.235	3.75429e-45	FB	Lpar1
Trim71.1	1.80917e-49	-0.597023	0.153	0.381	4.15151e-45	FB	Trim71
Mitf.1	2.00175e-49	-0.593617	0.152	0.393	4.59343e-45	FB	Mitf
Kcne1.1	2.07628e-49	-0.840013	0.105	0.334	4.76444e-45	FB	Kcne1
Hnrnph1.1	2.12959e-49	0.662637	0.793	0.695	4.88677e-45	FB	Hnrnph1
Cisd1.1	7.37659e-49	-0.679114	0.467	0.659	1.69271e-44	FB	Cisd1
Ehbp1l1.1	8.10065e-49	-0.535577	0.249	0.493	1.85886e-44	FB	Ehbp1l1
Ghitm.1	8.93065e-49	-0.668212	0.579	0.749	2.04932e-44	FB	Ghitm
Rgs5	1.88924e-48	1.65508	0.332	0.15	4.33524e-44	FB	Rgs5
Itgb1bp2.1	1.98751e-48	-0.552542	0.082	0.303	4.56075e-44	FB	Itgb1bp2
Cyth3	2.07439e-48	0.877828	0.472	0.276	4.76011e-44	FB	Cyth3
Mpzl1.1	2.45747e-48	0.782121	0.662	0.51	5.63916e-44	FB	Mpzl1
App.1	2.5176e-48	0.735783	0.851	0.711	5.77714e-44	FB	App
Prelid2.1	5.97207e-48	-0.592997	0.271	0.515	1.37041e-43	FB	Prelid2
H13.1	6.29128e-48	0.677989	0.613	0.41	1.44366e-43	FB	H13
Dsp.1	1.04586e-47	-0.771072	0.354	0.585	2.39993e-43	FB	Dsp
Dlat.1	1.137e-47	-0.734589	0.368	0.608	2.60907e-43	FB	Dlat
Gpx8	1.27595e-47	0.724666	0.703	0.561	2.92793e-43	FB	Gpx8
Cs.1	1.34452e-47	-0.716265	0.615	0.762	3.08527e-43	FB	Cs
Mtus2.1	1.53668e-47	-0.609308	0.227	0.48	3.52621e-43	FB	Mtus2
Tfrc.1	2.01018e-47	-0.799109	0.284	0.508	4.61276e-43	FB	Tfrc
Perp.1	2.76537e-47	-0.607625	0.096	0.328	6.34569e-43	FB	Perp
Cd63-ps	2.81411e-47	0.602427	0.633	0.468	6.45754e-43	FB	Cd63-ps
Cnn1.1	3.10139e-47	-0.816366	0.417	0.622	7.11676e-43	FB	Cnn1
Ndufa13.1	4.45063e-47	-0.783004	0.761	0.861	1.02129e-42	FB	Ndufa13
Col6a2	4.56755e-47	0.69342	0.325	0.149	1.04812e-42	FB	Col6a2
Hspa9.1	4.64721e-47	-0.774757	0.699	0.817	1.0664e-42	FB	Hspa9
Cox6c.1	9.49045e-47	-0.891155	0.895	0.94	2.17777e-42	FB	Cox6c
Dstn.1	1.02426e-46	-0.77469	0.596	0.745	2.35036e-42	FB	Dstn
Ppp1r3c.1	1.02832e-46	-0.528151	0.1	0.326	2.35968e-42	FB	Ppp1r3c
Ier2.1	1.93107e-46	1.09587	0.652	0.472	4.43122e-42	FB	Ier2
Fscn1.1	3.39457e-46	0.692896	0.64	0.483	7.78952e-42	FB	Fscn1
Sh3bgrl.1	3.41693e-46	0.685909	0.731	0.615	7.84083e-42	FB	Sh3bgrl
Hes1.1	4.18572e-46	0.759988	0.605	0.458	9.60497e-42	FB	Hes1
Igsf3.1	4.20552e-46	0.903207	0.615	0.519	9.6504e-42	FB	Igsf3
Dbi	4.23485e-46	1.05555	0.84	0.809	9.71772e-42	FB	Dbi
Smad7	5.81636e-46	0.617854	0.528	0.331	1.33468e-41	FB	Smad7
Sucla2.1	6.3111e-46	-0.735318	0.491	0.664	1.44821e-41	FB	Sucla2
Wsb1.1	9.60803e-46	0.782925	0.697	0.606	2.20475e-41	FB	Wsb1
Edil3	1.62724e-45	0.530467	0.4	0.212	3.73404e-41	FB	Edil3
Fos.1	2.07559e-45	1.38266	0.743	0.585	4.76285e-41	FB	Fos
Atp1b1.1	7.09724e-45	-1.18591	0.541	0.735	1.6286e-40	FB	Atp1b1
Dap.1	1.03843e-44	0.730542	0.566	0.389	2.38289e-40	FB	Dap
Fras1.1	1.05638e-44	-0.903942	0.144	0.368	2.42407e-40	FB	Fras1
Ppargc1a.1	1.15916e-44	-0.605595	0.218	0.451	2.65992e-40	FB	Ppargc1a
Junb.1	1.40612e-44	1.03905	0.402	0.213	3.22663e-40	FB	Junb
Cbx1.1	2.36605e-44	0.518474	0.798	0.718	5.42937e-40	FB	Cbx1
Asb4.1	4.72565e-44	1.01954	0.563	0.412	1.08439e-39	FB	Asb4
Rcan1.1	5.56565e-44	-0.558814	0.284	0.522	1.27715e-39	FB	Rcan1
Sh3rf1.1	6.35306e-44	0.634255	0.454	0.301	1.45784e-39	FB	Sh3rf1
Cav3.1	1.04405e-43	-0.617947	0.073	0.279	2.39578e-39	FB	Cav3
Idh3g.1	1.17554e-43	-0.669854	0.501	0.696	2.69752e-39	FB	Idh3g
Flnb.1	1.37262e-43	0.600532	0.409	0.225	3.14975e-39	FB	Flnb
Myocd.1	1.4733e-43	-0.678587	0.227	0.446	3.38078e-39	FB	Myocd
Ndufa1.1	2.71813e-43	-0.662407	0.622	0.757	6.2373e-39	FB	Ndufa1
Mrpl18.1	5.36047e-43	-0.599739	0.616	0.747	1.23007e-38	FB	Mrpl18
Vdac2.1	5.91619e-43	-0.570284	0.69	0.791	1.35759e-38	FB	Vdac2
Kitl.1	7.26479e-43	0.679943	0.438	0.25	1.66705e-38	FB	Kitl
Shisa2	9.77345e-43	0.623134	0.334	0.163	2.24271e-38	FB	Shisa2
Myc.1	1.00921e-42	0.519076	0.359	0.175	2.31584e-38	FB	Myc
Cd59a	1.1568e-42	-0.567508	0.262	0.471	2.65451e-38	FB	Cd59a
Mtss1	1.21499e-42	-0.534011	0.311	0.535	2.78804e-38	FB	Mtss1
Mgst3.1	1.92534e-42	-0.852094	0.341	0.555	4.41807e-38	FB	Mgst3
Tgfbr3	2.86763e-42	-1.09662	0.137	0.343	6.58036e-38	FB	Tgfbr3
Marcksl1.1	3.64663e-42	0.627917	0.83	0.704	8.36792e-38	FB	Marcksl1
Klf3.1	4.08137e-42	0.579733	0.504	0.302	9.36552e-38	FB	Klf3
Bmp4	4.71911e-42	0.557291	0.407	0.212	1.08289e-37	FB	Bmp4
Ltbp1.1	7.74791e-42	0.979607	0.55	0.429	1.77791e-37	FB	Ltbp1
Fbxo32.1	9.25915e-42	-0.601795	0.155	0.373	2.1247e-37	FB	Fbxo32
Nek6.1	9.63741e-42	0.631049	0.483	0.291	2.2115e-37	FB	Nek6
mt-Nd5.1	9.90499e-42	-0.546891	0.905	0.938	2.2729e-37	FB	mt-Nd5
Lrrfip1.1	1.04927e-41	-0.710036	0.431	0.638	2.40775e-37	FB	Lrrfip1
Akr1b10.1	2.31083e-41	-0.500775	0.183	0.4	5.30265e-37	FB	Akr1b10
Ptgr2.1	2.34976e-41	-0.516041	0.248	0.471	5.392e-37	FB	Ptgr2
Itga6	2.8907e-41	-0.918398	0.321	0.514	6.63329e-37	FB	Itga6
Pkd2	5.42896e-41	0.692225	0.474	0.303	1.24578e-36	FB	Pkd2
Bola3.1	7.50358e-41	-0.599757	0.45	0.641	1.72185e-36	FB	Bola3
Tagln	2.40293e-40	1.04115	0.68	0.508	5.51399e-36	FB	Tagln
Rcn2.1	2.40654e-40	0.703278	0.72	0.586	5.52228e-36	FB	Rcn2
Rpl36	3.9211e-40	-0.554115	0.578	0.703	8.99776e-36	FB	Rpl36
Pam.1	6.67801e-40	-0.844867	0.701	0.806	1.5324e-35	FB	Pam
Hprt.1	1.375e-39	-0.618185	0.517	0.681	3.15522e-35	FB	Hprt
Ndufb6.1	1.66167e-39	-0.732532	0.745	0.837	3.81304e-35	FB	Ndufb6
Coq9.1	1.78258e-39	-0.505222	0.311	0.535	4.09049e-35	FB	Coq9
Pdha1.1	3.09577e-39	-0.674579	0.475	0.654	7.10385e-35	FB	Pdha1
Ociad2	4.77598e-39	0.656022	0.471	0.3	1.09594e-34	FB	Ociad2
Ndufs8.1	4.79255e-39	-0.620898	0.621	0.753	1.09975e-34	FB	Ndufs8
Fkbp10.1	7.27926e-39	0.746834	0.541	0.368	1.67037e-34	FB	Fkbp10
P4ha1.1	8.35155e-39	0.786282	0.635	0.494	1.91643e-34	FB	P4ha1
Skil.1	1.78007e-38	1.0283	0.581	0.53	4.08472e-34	FB	Skil
Usp28.1	2.02063e-38	-0.541605	0.256	0.459	4.63674e-34	FB	Usp28
Dld.1	2.48166e-38	-0.596977	0.495	0.675	5.69466e-34	FB	Dld
Ogdh.1	2.67259e-38	-0.667939	0.437	0.615	6.13279e-34	FB	Ogdh
Pnkd.1	4.07648e-38	-0.597586	0.443	0.592	9.35429e-34	FB	Pnkd
Prtg.1	4.20783e-38	-0.623137	0.208	0.408	9.65571e-34	FB	Prtg
Iqgap1.1	5.5217e-38	0.781508	0.629	0.537	1.26706e-33	FB	Iqgap1
Mlf1.1	9.88865e-38	-0.995949	0.26	0.459	2.26915e-33	FB	Mlf1
Coq5.1	1.10681e-37	-0.517725	0.267	0.474	2.5398e-33	FB	Coq5
Gfm1.1	1.22267e-37	-0.60205	0.348	0.548	2.80567e-33	FB	Gfm1
Fam3c.1	1.23412e-37	0.737925	0.628	0.523	2.83194e-33	FB	Fam3c
Got2.1	1.4612e-37	-0.530629	0.386	0.576	3.35302e-33	FB	Got2
Slc12a2.1	2.08967e-37	0.938731	0.492	0.356	4.79516e-33	FB	Slc12a2
Ubtd2	2.17413e-37	0.517903	0.341	0.17	4.98897e-33	FB	Ubtd2
2810025M15Rik	3.44852e-37	-0.568895	0.373	0.564	7.91331e-33	FB	2810025M15Rik
Gm2a.1	3.69786e-37	-0.789266	0.33	0.491	8.48549e-33	FB	Gm2a
Tpst1	4.19586e-37	0.520658	0.294	0.14	9.62823e-33	FB	Tpst1
Ppp2r3a.1	8.18845e-37	-0.661807	0.441	0.614	1.879e-32	FB	Ppp2r3a
Atp5k-ps2.1	9.59438e-37	-0.512967	0.197	0.395	2.20162e-32	FB	Atp5k-ps2
Glipr2	1.28706e-36	0.790947	0.587	0.467	2.95342e-32	FB	Glipr2
Plagl1	3.68885e-36	-0.920324	0.454	0.608	8.46481e-32	FB	Plagl1
Mpc2.1	3.72482e-36	-0.656335	0.553	0.73	8.54734e-32	FB	Mpc2
Ddc.1	4.31497e-36	-0.752397	0.155	0.352	9.90156e-32	FB	Ddc
Slc16a1.1	7.70981e-36	-0.516643	0.366	0.54	1.76917e-31	FB	Slc16a1
Nrip1.1	1.04902e-35	0.563061	0.491	0.334	2.40719e-31	FB	Nrip1
Phldb2.1	2.12913e-35	0.635606	0.609	0.454	4.88571e-31	FB	Phldb2
Robo1	2.49186e-35	0.661665	0.499	0.375	5.71807e-31	FB	Robo1
Gm14539.1	2.54445e-35	-0.532628	0.432	0.605	5.83876e-31	FB	Gm14539
Pde3a	2.7723e-35	0.712087	0.495	0.339	6.36161e-31	FB	Pde3a
Il11ra1.1	2.83752e-35	0.5719	0.477	0.301	6.51126e-31	FB	Il11ra1
Dlst.1	3.5565e-35	-0.556462	0.389	0.578	8.1611e-31	FB	Dlst
Rhoc.1	3.65945e-35	0.560825	0.705	0.605	8.39735e-31	FB	Rhoc
Tnfaip8.1	3.84891e-35	0.623822	0.525	0.357	8.8321e-31	FB	Tnfaip8
Gm8292.1	4.01772e-35	0.710575	0.711	0.599	9.21947e-31	FB	Gm8292
Sdc2	5.60678e-35	0.711132	0.52	0.354	1.28659e-30	FB	Sdc2
Myo18a	6.14915e-35	-0.504745	0.349	0.525	1.41105e-30	FB	Myo18a
Ccng1.1	6.60822e-35	-0.607749	0.332	0.533	1.51639e-30	FB	Ccng1
Slc25a13.1	6.77764e-35	-0.564246	0.306	0.497	1.55527e-30	FB	Slc25a13
Calu	7.83013e-35	0.609615	0.774	0.677	1.79678e-30	FB	Calu
Lmcd1	1.47723e-34	0.513856	0.363	0.192	3.3898e-30	FB	Lmcd1
Tmem64.1	2.05363e-34	0.637501	0.536	0.366	4.71246e-30	FB	Tmem64
Bnip3.1	2.24545e-34	-0.753613	0.444	0.615	5.15264e-30	FB	Bnip3
Stk39.1	2.33727e-34	-0.580467	0.349	0.536	5.36333e-30	FB	Stk39
Qk.1	2.67029e-34	-0.796843	0.593	0.711	6.12751e-30	FB	Qk
Ndufa6.1	2.87244e-34	-0.570103	0.739	0.833	6.59139e-30	FB	Ndufa6
Smyd2.1	4.2777e-34	-0.560341	0.233	0.432	9.81604e-30	FB	Smyd2
Pygm.1	4.7158e-34	-0.512346	0.164	0.357	1.08213e-29	FB	Pygm
Rbpms.1	6.88945e-34	-0.655929	0.603	0.757	1.58092e-29	FB	Rbpms
Tmod3.1	7.55933e-34	0.539978	0.609	0.447	1.73464e-29	FB	Tmod3
Prdx3	9.27292e-34	-0.628876	0.465	0.613	2.12786e-29	FB	Prdx3
Sspn.1	1.6491e-33	-0.517547	0.158	0.356	3.7842e-29	FB	Sspn
Ndufs4.1	2.35114e-33	-0.537258	0.623	0.748	5.39517e-29	FB	Ndufs4
Hint2.1	2.92623e-33	-0.500554	0.321	0.518	6.71483e-29	FB	Hint2
Col18a1.1	4.46915e-33	0.544968	0.623	0.481	1.02554e-28	FB	Col18a1
Ndufa3.1	1.30051e-32	-0.609957	0.698	0.812	2.98429e-28	FB	Ndufa3
Timp1	1.70822e-32	0.516463	0.399	0.232	3.91984e-28	FB	Timp1
H1f0.1	3.13876e-32	1.01765	0.712	0.569	7.20252e-28	FB	H1f0
Klhl23.1	5.6545e-32	-0.503611	0.316	0.497	1.29754e-27	FB	Klhl23
Brd3	5.85597e-32	0.576981	0.702	0.634	1.34377e-27	FB	Brd3
Chchd3.1	6.86824e-32	-0.569519	0.514	0.662	1.57606e-27	FB	Chchd3
Rasl11b	6.98461e-32	0.686913	0.496	0.335	1.60276e-27	FB	Rasl11b
Mef2c	9.52812e-32	-0.573044	0.434	0.6	2.18642e-27	FB	Mef2c
Smarca2.1	1.74493e-31	0.620234	0.52	0.357	4.00408e-27	FB	Smarca2
Copb1.1	2.06752e-31	0.60178	0.697	0.61	4.74433e-27	FB	Copb1
Tm9sf3.1	2.25463e-31	0.586733	0.784	0.669	5.17369e-27	FB	Tm9sf3
Fndc3b.1	3.79342e-31	0.678512	0.554	0.419	8.70475e-27	FB	Fndc3b
Camk2d.1	6.08741e-31	-0.651408	0.51	0.636	1.39688e-26	FB	Camk2d
Plac1	7.37855e-31	0.546991	0.265	0.127	1.69315e-26	FB	Plac1
Kdr.1	8.88627e-31	-0.809357	0.116	0.285	2.03913e-26	FB	Kdr
Tmem263.1	9.15312e-31	0.833482	0.604	0.52	2.10037e-26	FB	Tmem263
Ppp2r5a.1	1.13414e-30	-0.588146	0.34	0.514	2.60251e-26	FB	Ppp2r5a
Dag1.1	1.26286e-30	-0.514821	0.461	0.63	2.89789e-26	FB	Dag1
Pgk1.1	1.61492e-30	-0.917967	0.457	0.569	3.70576e-26	FB	Pgk1
Twsg1	1.84604e-30	0.503101	0.54	0.398	4.2361e-26	FB	Twsg1
Timm17a.1	2.32978e-30	-0.509845	0.602	0.694	5.34615e-26	FB	Timm17a
Ostc.1	2.44476e-30	0.505831	0.785	0.686	5.60999e-26	FB	Ostc
Papss1	3.03731e-30	0.551707	0.44	0.287	6.96971e-26	FB	Papss1
Myo1b.1	4.44012e-30	0.607368	0.573	0.444	1.01887e-25	FB	Myo1b
C430049B03Rik	4.63393e-30	0.571479	0.554	0.415	1.06335e-25	FB	C430049B03Rik
Afap1l1	6.28364e-30	-0.525738	0.303	0.495	1.44191e-25	FB	Afap1l1
Pdia4.1	9.03562e-30	0.524619	0.75	0.64	2.0734e-25	FB	Pdia4
Dse.1	1.02332e-29	0.560104	0.519	0.411	2.34821e-25	FB	Dse
Mn1.1	1.26888e-29	0.826706	0.354	0.209	2.9117e-25	FB	Mn1
Ilk	1.66782e-29	0.643288	0.762	0.656	3.82714e-25	FB	Ilk
Dnajc10.1	1.81527e-29	0.628039	0.643	0.533	4.16549e-25	FB	Dnajc10
Ezh2	4.4586e-29	0.596314	0.716	0.623	1.02312e-24	FB	Ezh2
Pxdn.1	4.72319e-29	0.637716	0.573	0.453	1.08383e-24	FB	Pxdn
Ikbip	4.7374e-29	0.589444	0.515	0.373	1.08709e-24	FB	Ikbip
Ecscr.1	6.02539e-29	-0.861467	0.144	0.307	1.38265e-24	FB	Ecscr
Epha7	8.05628e-29	0.78018	0.553	0.447	1.84867e-24	FB	Epha7
Notch2	9.21907e-29	0.722634	0.502	0.448	2.1155e-24	FB	Notch2
Eno1.1	1.47872e-28	-0.848099	0.565	0.682	3.39323e-24	FB	Eno1
Ndufs3.1	1.89852e-28	-0.512383	0.49	0.618	4.35653e-24	FB	Ndufs3
Flrt2.1	2.61842e-28	0.551247	0.458	0.299	6.00849e-24	FB	Flrt2
Gpcpd1.1	3.14807e-28	0.578706	0.448	0.305	7.22388e-24	FB	Gpcpd1
Acat1.1	3.45602e-28	-0.657322	0.639	0.782	7.93052e-24	FB	Acat1
Bach1.1	3.47465e-28	0.507094	0.468	0.317	7.97328e-24	FB	Bach1
Vdac1.1	8.63951e-28	-0.516775	0.695	0.789	1.98251e-23	FB	Vdac1
Chsy1	9.26278e-28	0.778501	0.55	0.499	2.12553e-23	FB	Chsy1
Copb2	1.69095e-27	0.543017	0.708	0.611	3.88021e-23	FB	Copb2
Pofut2	6.08272e-27	0.648884	0.599	0.483	1.3958e-22	FB	Pofut2
Hp1bp3	7.66971e-27	0.593737	0.737	0.651	1.75997e-22	FB	Hp1bp3
Flrt3	1.12591e-26	0.800625	0.464	0.335	2.58363e-22	FB	Flrt3
Lbh.1	1.16277e-26	-0.547124	0.518	0.693	2.66822e-22	FB	Lbh
Mrpl36.1	1.46061e-26	-0.514843	0.525	0.657	3.35166e-22	FB	Mrpl36
Enah	1.72345e-26	0.730429	0.636	0.579	3.95481e-22	FB	Enah
Nes.1	2.26409e-26	0.604927	0.537	0.385	5.1954e-22	FB	Nes
Unc5b	2.3475e-26	0.545537	0.506	0.38	5.38682e-22	FB	Unc5b
Gja1.1	3.42151e-26	-0.883572	0.45	0.593	7.85133e-22	FB	Gja1
Gm13394.1	3.64303e-26	-0.632816	0.386	0.475	8.35967e-22	FB	Gm13394
Zeb2.1	4.40803e-26	0.522888	0.535	0.417	1.01151e-21	FB	Zeb2
Arid5b	4.97964e-26	0.573663	0.494	0.36	1.14268e-21	FB	Arid5b
Praf2	1.23778e-25	0.547095	0.469	0.345	2.84032e-21	FB	Praf2
Kdm5b	1.37522e-25	0.614339	0.608	0.525	3.15572e-21	FB	Kdm5b
Ndufc2.1	1.39744e-25	-0.610459	0.793	0.867	3.20671e-21	FB	Ndufc2
Adk.1	2.13031e-25	-0.502747	0.526	0.664	4.88842e-21	FB	Adk
Pmpcb.1	2.14479e-25	-0.53017	0.518	0.659	4.92165e-21	FB	Pmpcb
Litaf.1	2.70765e-25	0.515786	0.539	0.412	6.21325e-21	FB	Litaf
Hsdl1.1	3.86371e-25	-0.653415	0.252	0.414	8.86606e-21	FB	Hsdl1
Jun.1	3.8789e-25	0.883669	0.746	0.638	8.9009e-21	FB	Jun
Angptl2	4.14447e-25	0.555645	0.411	0.271	9.51032e-21	FB	Angptl2
Pls3.1	7.8014e-25	0.581441	0.542	0.415	1.79019e-20	FB	Pls3
Cnn2	1.01625e-24	0.517308	0.806	0.702	2.33199e-20	FB	Cnn2
Gsk3b	1.02225e-24	0.724851	0.67	0.63	2.34576e-20	FB	Gsk3b
Ier3ip1	1.45522e-24	0.507187	0.66	0.611	3.33929e-20	FB	Ier3ip1
Csrp2	2.20764e-24	0.643274	0.78	0.677	5.06587e-20	FB	Csrp2
Cdkn1c.1	2.43939e-24	-0.950965	0.71	0.773	5.59768e-20	FB	Cdkn1c
Fndc3a.1	2.67492e-24	0.569091	0.521	0.406	6.13814e-20	FB	Fndc3a
Ptprs	2.7222e-24	0.75844	0.551	0.511	6.24663e-20	FB	Ptprs
Myef2	2.82644e-24	0.532911	0.621	0.585	6.48583e-20	FB	Myef2
Ccdc88a	2.86061e-24	0.594662	0.661	0.577	6.56424e-20	FB	Ccdc88a
Map1b	4.18731e-24	0.94437	0.672	0.592	9.60862e-20	FB	Map1b
Efna5.1	6.10982e-24	0.90488	0.486	0.374	1.40202e-19	FB	Efna5
Ssr1.1	7.36016e-24	0.754323	0.703	0.632	1.68893e-19	FB	Ssr1
Fxyd6	7.45734e-24	0.633175	0.377	0.243	1.71124e-19	FB	Fxyd6
Hmga2	1.03273e-23	0.725754	0.586	0.508	2.3698e-19	FB	Hmga2
Sec24d	1.26586e-23	0.575262	0.471	0.346	2.90476e-19	FB	Sec24d
Tkt.1	1.6537e-23	0.502811	0.401	0.263	3.79474e-19	FB	Tkt
Usp22.1	3.52915e-23	0.983754	0.608	0.548	8.09834e-19	FB	Usp22
Bambi	1.01892e-22	0.583489	0.625	0.505	2.33811e-18	FB	Bambi
Klf6.1	1.04043e-22	0.553561	0.635	0.54	2.38747e-18	FB	Klf6
Myh9.1	2.29014e-22	0.554852	0.589	0.557	5.25519e-18	FB	Myh9
Plin3	2.62377e-22	0.506381	0.624	0.533	6.02078e-18	FB	Plin3
Mtap	2.74504e-22	0.565178	0.622	0.519	6.29905e-18	FB	Mtap
Lman1.1	3.16382e-22	0.608655	0.72	0.623	7.26001e-18	FB	Lman1
Ift74	3.20188e-22	0.565119	0.518	0.39	7.34735e-18	FB	Ift74
Laptm4a	3.34295e-22	0.556517	0.846	0.755	7.67106e-18	FB	Laptm4a
Rest	4.06709e-22	0.570685	0.624	0.562	9.33276e-18	FB	Rest
Impad1	5.87849e-22	0.605624	0.617	0.552	1.34894e-17	FB	Impad1
Wasf2.1	6.68094e-22	0.523169	0.619	0.52	1.53307e-17	FB	Wasf2
Psd3	7.19005e-22	0.532902	0.416	0.292	1.6499e-17	FB	Psd3
Jund	7.87321e-22	0.655759	0.694	0.578	1.80667e-17	FB	Jund
Prdx4	8.25209e-22	0.504522	0.779	0.711	1.89361e-17	FB	Prdx4
Ppm1k.1	8.68015e-22	-0.559601	0.291	0.431	1.99183e-17	FB	Ppm1k
Golgb1.1	1.05264e-21	0.640258	0.654	0.567	2.41549e-17	FB	Golgb1
Pgrmc1.1	1.06264e-21	0.529442	0.587	0.491	2.43843e-17	FB	Pgrmc1
Apoe.1	1.24258e-21	-0.560926	0.629	0.491	2.85135e-17	FB	Apoe
Gnai3.1	1.82697e-21	0.520483	0.61	0.51	4.19236e-17	FB	Gnai3
Ddx39	2.28265e-21	-0.504877	0.478	0.597	5.23799e-17	FB	Ddx39
Snx18	2.62615e-21	0.59385	0.496	0.389	6.02622e-17	FB	Snx18
Arcn1	2.82442e-21	0.51507	0.658	0.574	6.4812e-17	FB	Arcn1
Tsc22d3	4.89266e-21	-0.514403	0.405	0.539	1.12272e-16	FB	Tsc22d3
Fgfr1	6.62302e-21	0.558338	0.459	0.338	1.51978e-16	FB	Fgfr1
Tpm2	1.57677e-20	0.883321	0.575	0.475	3.61821e-16	FB	Tpm2
Syap1	2.7752e-20	0.538887	0.416	0.292	6.36824e-16	FB	Syap1
Actn1	3.11338e-20	0.521738	0.695	0.618	7.14428e-16	FB	Actn1
Phactr2	5.12513e-20	-0.711457	0.475	0.583	1.17606e-15	FB	Phactr2
Phyh.1	5.82044e-20	-0.503625	0.343	0.486	1.33562e-15	FB	Phyh
Gapdh.1	7.17866e-20	-0.967824	0.437	0.492	1.64729e-15	FB	Gapdh
Kank1.1	2.0637e-19	0.545582	0.529	0.426	4.73558e-15	FB	Kank1
Casp6.1	2.90356e-19	0.542146	0.561	0.477	6.66281e-15	FB	Casp6
Ccdc80.1	4.19482e-19	0.520638	0.541	0.412	9.62586e-15	FB	Ccdc80
Ednrb.1	4.19517e-19	-1.50837	0.192	0.324	9.62665e-15	FB	Ednrb
Ipo11.1	5.50177e-19	-0.520051	0.36	0.497	1.26249e-14	FB	Ipo11
Sar1a	5.8963e-19	0.539237	0.664	0.595	1.35302e-14	FB	Sar1a
Slc38a2	7.70698e-19	0.742015	0.654	0.632	1.76852e-14	FB	Slc38a2
Xbp1.1	9.26582e-19	0.607799	0.6	0.497	2.12623e-14	FB	Xbp1
Fkbp7.1	2.68163e-18	0.512205	0.505	0.381	6.15354e-14	FB	Fkbp7
P3h4	3.93297e-18	0.504047	0.488	0.373	9.02498e-14	FB	P3h4
Npr3.1	4.04984e-18	-0.754054	0.131	0.254	9.29317e-14	FB	Npr3
Rhobtb3	4.81727e-18	0.513297	0.576	0.477	1.10542e-13	FB	Rhobtb3
Mex3a	1.03581e-17	0.521973	0.545	0.453	2.37687e-13	FB	Mex3a
Mpdz	1.11879e-17	0.545215	0.55	0.461	2.5673e-13	FB	Mpdz
Akap12.1	1.87052e-17	0.757889	0.614	0.517	4.29228e-13	FB	Akap12
Gnb4	2.37519e-17	0.577249	0.521	0.429	5.45035e-13	FB	Gnb4
Fkbp9	2.63105e-17	0.540247	0.607	0.514	6.03748e-13	FB	Fkbp9
Lsp1.1	4.3416e-17	1.26512	0.375	0.275	9.96267e-13	FB	Lsp1
Cul4b	6.21906e-17	0.519162	0.497	0.399	1.42709e-12	FB	Cul4b
Etfb.1	8.49657e-17	-0.729153	0.426	0.469	1.94971e-12	FB	Etfb
Aff4	8.88891e-17	0.516054	0.628	0.571	2.03974e-12	FB	Aff4
Hk2.1	1.42148e-16	-0.72871	0.428	0.528	3.26188e-12	FB	Hk2
Prkcsh	2.4059e-16	0.505913	0.57	0.48	5.52082e-12	FB	Prkcsh
Dnajb4	2.7205e-16	0.527934	0.501	0.411	6.24274e-12	FB	Dnajb4
Vcam1	3.06494e-16	0.675137	0.49	0.393	7.03311e-12	FB	Vcam1
Zfp266.1	3.85761e-16	0.801819	0.53	0.486	8.85206e-12	FB	Zfp266
Cttn	4.72927e-16	0.557908	0.58	0.511	1.08523e-11	FB	Cttn
Zfhx3	7.0134e-16	0.648601	0.534	0.488	1.60936e-11	FB	Zfhx3
Adamts1.1	1.45544e-15	0.561806	0.535	0.439	3.33979e-11	FB	Adamts1
Pgm1.1	2.01528e-15	-0.501708	0.362	0.466	4.62446e-11	FB	Pgm1
Gpc1	3.59857e-15	0.824227	0.474	0.423	8.25763e-11	FB	Gpc1
Dlc1.1	6.63309e-15	0.669001	0.494	0.454	1.5221e-10	FB	Dlc1
Chmp2b	2.14246e-14	0.7399	0.44	0.344	4.91629e-10	FB	Chmp2b
Zbtb38	4.56268e-14	0.749004	0.53	0.475	1.047e-09	FB	Zbtb38
Tmed9	1.32418e-13	0.529776	0.701	0.629	3.03861e-09	FB	Tmed9
Slc38a4	1.73176e-13	0.569719	0.588	0.551	3.97388e-09	FB	Slc38a4
Golt1b.1	1.91112e-13	0.666051	0.577	0.527	4.38545e-09	FB	Golt1b
Wnt5a	1.91181e-13	0.609399	0.451	0.376	4.38702e-09	FB	Wnt5a
Igfbp5	3.57599e-13	-0.815532	0.523	0.612	8.20583e-09	FB	Igfbp5
Eno1b.1	5.24008e-13	-0.55714	0.435	0.476	1.20244e-08	FB	Eno1b
Fosb.1	5.55167e-13	0.992226	0.4	0.314	1.27394e-08	FB	Fosb
Pgm2.1	5.9044e-12	-0.588213	0.244	0.334	1.35488e-07	FB	Pgm2
Rdh13.1	2.01606e-11	-0.501484	0.395	0.471	4.62625e-07	FB	Rdh13
Zrsr2	2.10059e-11	0.508978	0.553	0.48	4.82022e-07	FB	Zrsr2
Lef1	2.7612e-11	0.566423	0.369	0.298	6.33614e-07	FB	Lef1
Gpx1.1	8.54872e-11	-0.58436	0.759	0.815	1.96168e-06	FB	Gpx1
Actg1.1	1.07788e-10	1.15681	0.449	0.477	2.4734e-06	FB	Actg1
Uqcrc1.1	2.14295e-10	-0.574588	0.432	0.483	4.91743e-06	FB	Uqcrc1
Stk38l	4.33367e-10	1.3871	0.482	0.486	9.94446e-06	FB	Stk38l
Meg3	5.53656e-10	0.518074	0.429	0.363	1.27047e-05	FB	Meg3
Sat1.1	6.25842e-09	0.512582	0.471	0.418	0.000143612	FB	Sat1
Mier3	6.91147e-09	0.520686	0.487	0.445	0.000158597	FB	Mier3
Zfp36.1	1.44429e-08	0.522952	0.359	0.291	0.000331422	FB	Zfp36
Lrrc8a.1	3.65286e-08	0.558509	0.434	0.451	0.000838221	FB	Lrrc8a
Hs6st2	4.06344e-08	0.557083	0.423	0.366	0.000932437	FB	Hs6st2
Slc25a37	2.60206e-07	-0.500219	0.191	0.265	0.00597094	FB	Slc25a37
Lrrc58.1	7.18781e-07	0.896424	0.445	0.475	0.0164939	FB	Lrrc58
Cd93.2	0	3.58822	0.841	0.169	0	EC/FB	Cd93
Ednrb.2	0	3.3152	0.761	0.204	0	EC/FB	Ednrb
Emcn.1	0	2.87213	0.706	0.063	0	EC/FB	Emcn
Tm4sf1.1	0	2.86734	0.7	0.079	0	EC/FB	Tm4sf1
Ece1.1	0	2.75934	0.892	0.46	0	EC/FB	Ece1
Ramp2.1	0	2.576	0.925	0.207	0	EC/FB	Ramp2
Klhl4.1	0	2.40556	0.714	0.073	0	EC/FB	Klhl4
Ecscr.2	0	2.34602	0.833	0.162	0	EC/FB	Ecscr
Icam2.1	0	2.26684	0.787	0.075	0	EC/FB	Icam2
Pecam1.1	0	2.22585	0.814	0.115	0	EC/FB	Pecam1
Cdh5.1	0	2.222	0.84	0.055	0	EC/FB	Cdh5
Kdr.2	0	2.16095	0.739	0.153	0	EC/FB	Kdr
Plvap.1	0	2.1441	0.757	0.053	0	EC/FB	Plvap
Ctla2a.1	0	2.12903	0.725	0.044	0	EC/FB	Ctla2a
Tek.1	0	2.02881	0.723	0.172	0	EC/FB	Tek
Flt1.1	0	1.964	0.776	0.096	0	EC/FB	Flt1
Esam.1	0	1.958	0.716	0.04	0	EC/FB	Esam
Gimap6.1	0	1.68981	0.645	0.06	0	EC/FB	Gimap6
Rasip1.1	0	1.68256	0.727	0.093	0	EC/FB	Rasip1
Eng.1	0	1.63747	0.745	0.122	0	EC/FB	Eng
Plxnd1.1	0	1.60798	0.678	0.123	0	EC/FB	Plxnd1
Apold1	0	1.56661	0.423	0.024	0	EC/FB	Apold1
Mmrn2.1	0	1.53266	0.653	0.061	0	EC/FB	Mmrn2
Gja4	0	1.5279	0.458	0.026	0	EC/FB	Gja4
Clec14a	0	1.51997	0.519	0.028	0	EC/FB	Clec14a
Gngt2.1	0	1.47736	0.691	0.087	0	EC/FB	Gngt2
Adgrf5	0	1.44538	0.592	0.026	0	EC/FB	Adgrf5
Tie1.1	0	1.40163	0.667	0.038	0	EC/FB	Tie1
Entpd1.1	0	1.3447	0.524	0.055	0	EC/FB	Entpd1
She	0	1.05956	0.508	0.035	0	EC/FB	She
Nos3	0	1.02635	0.501	0.031	0	EC/FB	Nos3
Sox7	0	1.00026	0.474	0.022	0	EC/FB	Sox7
Fgd5	0	0.854286	0.492	0.043	0	EC/FB	Fgd5
Erg	0	0.82104	0.456	0.03	0	EC/FB	Erg
Thsd1	0	0.810356	0.462	0.029	0	EC/FB	Thsd1
Gimap1	0	0.768458	0.401	0.019	0	EC/FB	Gimap1
S100a16.1	8.93908e-308	1.55101	0.518	0.055	2.05125e-303	EC/FB	S100a16
Sox18	3.54495e-306	1.11205	0.375	0.013	8.13459e-302	EC/FB	Sox18
Rasgrp3.1	1.50805e-304	1.22452	0.574	0.083	3.46053e-300	EC/FB	Rasgrp3
Cd34.1	1.50336e-303	1.74346	0.718	0.159	3.44976e-299	EC/FB	Cd34
Lgals9	4.86116e-301	1.52938	0.472	0.04	1.11549e-296	EC/FB	Lgals9
Ldb2	4.89104e-301	1.00692	0.455	0.037	1.12235e-296	EC/FB	Ldb2
Fxyd5.1	1.63008e-300	1.40845	0.564	0.076	3.74054e-296	EC/FB	Fxyd5
Elk3.1	2.13149e-299	1.493	0.75	0.193	4.89113e-295	EC/FB	Elk3
Igfbp4.1	7.62389e-299	2.10969	0.899	0.358	1.74945e-294	EC/FB	Igfbp4
Arhgef15	1.14066e-294	0.830869	0.48	0.048	2.61747e-290	EC/FB	Arhgef15
Rhoj.2	4.37253e-294	1.32072	0.728	0.155	1.00336e-289	EC/FB	Rhoj
Smagp	1.31967e-289	0.669144	0.38	0.017	3.02825e-285	EC/FB	Smagp
Npr3.2	2.60611e-289	2.16736	0.651	0.144	5.98023e-285	EC/FB	Npr3
Gpr182	1.46873e-288	0.519327	0.38	0.018	3.3703e-284	EC/FB	Gpr182
Tmem204	2.46477e-285	0.98556	0.422	0.031	5.65591e-281	EC/FB	Tmem204
Tmem100	7.03926e-282	1.06094	0.415	0.031	1.6153e-277	EC/FB	Tmem100
Fabp5.1	2.64098e-280	2.51641	0.908	0.491	6.06025e-276	EC/FB	Fabp5
Notch1.1	3.81658e-277	1.09144	0.634	0.122	8.75791e-273	EC/FB	Notch1
Gimap4	1.53593e-276	0.98915	0.322	0.008	3.52451e-272	EC/FB	Gimap4
Shank3	6.80577e-263	0.605095	0.415	0.035	1.56172e-258	EC/FB	Shank3
Bcl6b	3.76085e-262	0.512145	0.344	0.016	8.63003e-258	EC/FB	Bcl6b
Arap3	7.87117e-260	0.832581	0.525	0.082	1.8062e-255	EC/FB	Arap3
Vim.2	1.35938e-258	1.70654	0.997	0.859	3.11937e-254	EC/FB	Vim
Prkch	5.08196e-257	0.766104	0.44	0.046	1.16616e-252	EC/FB	Prkch
Fli1.1	5.9587e-254	1.31524	0.698	0.185	1.36734e-249	EC/FB	Fli1
Ets1.1	1.25963e-252	1.56069	0.723	0.203	2.89046e-248	EC/FB	Ets1
Tpm1.2	1.67867e-252	-2.37631	0.784	0.957	3.85204e-248	EC/FB	Tpm1
Col23a1	1.29252e-249	1.19491	0.434	0.05	2.96595e-245	EC/FB	Col23a1
Cav2	2.13672e-247	0.882403	0.406	0.038	4.90314e-243	EC/FB	Cav2
Klk8	1.89233e-243	0.819678	0.43	0.047	4.34232e-239	EC/FB	Klk8
Scarf1	6.10388e-243	0.603987	0.359	0.025	1.40066e-238	EC/FB	Scarf1
Adgrl4	4.77768e-242	0.835323	0.372	0.029	1.09634e-237	EC/FB	Adgrl4
Abi3	6.39597e-242	0.57231	0.382	0.031	1.46768e-237	EC/FB	Abi3
Lyl1	7.09648e-242	0.68632	0.425	0.044	1.62843e-237	EC/FB	Lyl1
Myct1	6.22561e-240	0.92159	0.383	0.032	1.42859e-235	EC/FB	Myct1
Calcrl.1	1.49923e-238	2.33359	0.667	0.214	3.44028e-234	EC/FB	Calcrl
Flt4	1.47653e-236	0.667951	0.411	0.044	3.38819e-232	EC/FB	Flt4
H2-D1.1	2.27478e-235	1.40159	0.582	0.12	5.21994e-231	EC/FB	H2-D1
Tnfaip2	2.18686e-232	0.620312	0.383	0.036	5.01818e-228	EC/FB	Tnfaip2
Ets2.1	1.22763e-224	1.2563	0.66	0.179	2.81704e-220	EC/FB	Ets2
Col18a1.2	1.19302e-220	1.73285	0.835	0.441	2.73761e-216	EC/FB	Col18a1
Adcy4	3.16633e-220	0.649677	0.436	0.058	7.26578e-216	EC/FB	Adcy4
Slc9a3r2.1	1.89834e-218	1.28174	0.507	0.09	4.35612e-214	EC/FB	Slc9a3r2
Gata2	2.26707e-217	0.847984	0.467	0.076	5.20224e-213	EC/FB	Gata2
Car8	2.21844e-214	0.994026	0.365	0.036	5.09066e-210	EC/FB	Car8
Nid1.2	5.01635e-214	1.61404	0.776	0.301	1.1511e-209	EC/FB	Nid1
H19.1	6.85269e-211	1.7481	0.994	0.93	1.57249e-206	EC/FB	H19
Col4a1.1	3.57608e-207	1.85409	0.88	0.571	8.20604e-203	EC/FB	Col4a1
Calm1.1	1.455e-206	1.29863	0.997	0.903	3.3388e-202	EC/FB	Calm1
Stab1.1	1.01273e-205	0.601143	0.514	0.104	2.32392e-201	EC/FB	Stab1
Rapgef5	3.5094e-205	0.768976	0.47	0.081	8.05301e-201	EC/FB	Rapgef5
Vwf	5.27833e-202	0.540346	0.327	0.028	1.21122e-197	EC/FB	Vwf
Palm.1	4.86527e-199	0.947053	0.57	0.143	1.11643e-194	EC/FB	Palm
Gap43.1	2.30687e-198	1.69791	0.609	0.171	5.29357e-194	EC/FB	Gap43
Adgrg6.1	6.12173e-197	1.64471	0.553	0.145	1.40475e-192	EC/FB	Adgrg6
Bace2.1	1.56708e-194	1.25809	0.461	0.082	3.59597e-190	EC/FB	Bace2
Elmo1	5.17644e-193	0.591923	0.373	0.046	1.18784e-188	EC/FB	Elmo1
Tspan6.1	2.97561e-192	1.61472	0.849	0.536	6.82814e-188	EC/FB	Tspan6
Epas1	1.25268e-191	0.620449	0.376	0.049	2.87453e-187	EC/FB	Epas1
Ehd2.1	3.22457e-191	0.899354	0.527	0.119	7.39941e-187	EC/FB	Ehd2
Bmx	5.03423e-191	0.76572	0.422	0.066	1.1552e-186	EC/FB	Bmx
Tnnt2.2	5.15037e-191	-3.44683	0.598	0.856	1.18185e-186	EC/FB	Tnnt2
Prex2	1.07534e-189	0.832577	0.477	0.102	2.46758e-185	EC/FB	Prex2
Slc29a1.1	4.07155e-188	1.03736	0.572	0.144	9.34299e-184	EC/FB	Slc29a1
Plxnc1.1	2.38338e-187	1.00082	0.5	0.112	5.46914e-183	EC/FB	Plxnc1
Gpc3.1	6.80995e-187	-2.08703	0.478	0.809	1.56268e-182	EC/FB	Gpc3
Klf2.1	7.21369e-187	1.54966	0.493	0.101	1.65533e-182	EC/FB	Klf2
Ptprb.2	9.31529e-187	1.27668	0.535	0.121	2.13758e-182	EC/FB	Ptprb
Slc25a4.2	2.30585e-184	-1.41837	0.911	0.961	5.29123e-180	EC/FB	Slc25a4
F2r.2	2.09151e-183	1.62306	0.816	0.49	4.79939e-179	EC/FB	F2r
Procr	4.73414e-182	0.635861	0.356	0.044	1.08634e-177	EC/FB	Procr
Nfatc1.1	4.43598e-181	1.12412	0.534	0.139	1.01792e-176	EC/FB	Nfatc1
Acer2.1	1.88846e-179	0.995754	0.502	0.122	4.33345e-175	EC/FB	Acer2
Dock6.1	2.95289e-178	0.995918	0.586	0.181	6.776e-174	EC/FB	Dock6
Atp1b1.2	6.74929e-178	-2.50741	0.331	0.772	1.54876e-173	EC/FB	Atp1b1
Hhex	2.07786e-177	0.618596	0.35	0.044	4.76808e-173	EC/FB	Hhex
Cbfa2t3.1	3.37117e-177	0.835961	0.514	0.126	7.73583e-173	EC/FB	Cbfa2t3
Tnni1.2	3.64407e-175	-2.09982	0.577	0.844	8.36204e-171	EC/FB	Tnni1
Tnnc1.2	2.14446e-174	-2.59436	0.455	0.785	4.92089e-170	EC/FB	Tnnc1
Npdc1	1.15333e-172	0.702727	0.39	0.061	2.64654e-168	EC/FB	Npdc1
Ggta1.1	1.48758e-172	1.28895	0.591	0.187	3.41355e-168	EC/FB	Ggta1
Nexn.2	6.35662e-172	-2.3946	0.428	0.783	1.45865e-167	EC/FB	Nexn
Fn1.2	5.93114e-169	2.01222	0.82	0.557	1.36102e-164	EC/FB	Fn1
Marcks.2	9.01708e-167	1.24154	0.942	0.721	2.06915e-162	EC/FB	Marcks
Cmtm3.2	1.44409e-165	1.22651	0.735	0.3	3.31376e-161	EC/FB	Cmtm3
Tmod3.2	7.70404e-165	1.38854	0.795	0.413	1.76785e-160	EC/FB	Tmod3
Kit	4.60393e-164	0.712636	0.377	0.063	1.05646e-159	EC/FB	Kit
Tagln2.2	8.05787e-164	1.03961	0.925	0.536	1.84904e-159	EC/FB	Tagln2
Mest.1	2.03828e-163	1.4756	0.942	0.656	4.67723e-159	EC/FB	Mest
Cgnl1.1	5.15506e-163	1.554	0.799	0.485	1.18293e-158	EC/FB	Cgnl1
Adam15	6.24172e-162	0.607121	0.372	0.06	1.43229e-157	EC/FB	Adam15
Stc1	6.47546e-160	0.761169	0.41	0.076	1.48592e-155	EC/FB	Stc1
Cryab.2	2.83379e-159	-2.041	0.349	0.749	6.5027e-155	EC/FB	Cryab
Foxc1.1	6.61881e-159	0.713664	0.434	0.089	1.51882e-154	EC/FB	Foxc1
Myl3.2	1.28654e-158	-2.84588	0.45	0.777	2.95223e-154	EC/FB	Myl3
Sh3bgr.2	1.04691e-157	-2.41525	0.317	0.707	2.40235e-153	EC/FB	Sh3bgr
Cotl1.1	1.45022e-157	0.862717	0.685	0.268	3.32781e-153	EC/FB	Cotl1
Irx5	3.45063e-157	0.539735	0.328	0.046	7.91816e-153	EC/FB	Irx5
Myl4.2	8.67744e-157	-2.63651	0.495	0.784	1.99121e-152	EC/FB	Myl4
Ifitm3.1	1.50049e-156	0.850173	0.508	0.123	3.44317e-152	EC/FB	Ifitm3
Tgfbr2	3.37972e-155	0.575685	0.422	0.087	7.75545e-151	EC/FB	Tgfbr2
Cav1.1	2.42646e-154	1.77761	0.507	0.136	5.568e-150	EC/FB	Cav1
Igf1.2	2.76459e-154	0.981901	0.77	0.31	6.3439e-150	EC/FB	Igf1
Cd38.1	3.6619e-154	0.8481	0.489	0.127	8.40297e-150	EC/FB	Cd38
Myl9.2	5.97554e-154	-2.03502	0.388	0.766	1.37121e-149	EC/FB	Myl9
Gng11.1	1.08494e-153	1.72115	0.772	0.406	2.4896e-149	EC/FB	Gng11
Snrk	2.37442e-153	0.825087	0.503	0.144	5.44858e-149	EC/FB	Snrk
Lmo2	6.0964e-153	0.908975	0.43	0.093	1.39894e-148	EC/FB	Lmo2
Actc1.2	7.64768e-153	-2.38179	0.649	0.854	1.75491e-148	EC/FB	Actc1
Col4a2.1	1.0952e-152	1.56222	0.799	0.496	2.51316e-148	EC/FB	Col4a2
Myh7.2	3.67967e-151	-2.57839	0.475	0.792	8.44373e-147	EC/FB	Myh7
Tnni3.2	1.14704e-150	-2.55721	0.335	0.719	2.63211e-146	EC/FB	Tnni3
Rgs3	2.38388e-150	0.73108	0.462	0.121	5.4703e-146	EC/FB	Rgs3
Csrp3.2	7.14573e-150	-2.43551	0.338	0.716	1.63973e-145	EC/FB	Csrp3
Chchd10.2	1.10877e-149	-2.55879	0.247	0.684	2.54429e-145	EC/FB	Chchd10
BC028528.1	2.62364e-149	1.00021	0.583	0.202	6.02046e-145	EC/FB	BC028528
Rdx.1	2.76921e-149	1.34352	0.893	0.743	6.3545e-145	EC/FB	Rdx
Limch1.2	1.65693e-148	1.13092	0.62	0.212	3.80215e-144	EC/FB	Limch1
Hapln1.2	1.81871e-147	1.59051	0.683	0.29	4.1734e-143	EC/FB	Hapln1
Hdac7	2.6773e-147	0.725021	0.527	0.159	6.1436e-143	EC/FB	Hdac7
Prr15	3.92207e-147	0.958167	0.376	0.072	8.99998e-143	EC/FB	Prr15
Cfh	5.58856e-147	0.947601	0.308	0.042	1.28241e-142	EC/FB	Cfh
Sh3bgrl3.1	3.22031e-146	1.17141	0.828	0.514	7.38963e-142	EC/FB	Sh3bgrl3
Ldhb.2	3.24537e-146	-1.69834	0.481	0.794	7.44715e-142	EC/FB	Ldhb
Ptprm	7.06672e-146	0.679986	0.403	0.087	1.6216e-141	EC/FB	Ptprm
Emp1.2	7.47112e-146	1.24132	0.5	0.135	1.7144e-141	EC/FB	Emp1
Apoe.2	1.18619e-144	0.765436	0.818	0.456	2.72195e-140	EC/FB	Apoe
Dusp2	2.60438e-143	0.701379	0.286	0.036	5.97628e-139	EC/FB	Dusp2
Efna1.1	3.58763e-142	1.13622	0.566	0.197	8.23254e-138	EC/FB	Efna1
Ackr3.1	1.20721e-140	1.14111	0.506	0.145	2.77018e-136	EC/FB	Ackr3
Afap1l1.1	1.25866e-140	1.19355	0.758	0.397	2.88824e-136	EC/FB	Afap1l1
Sfrp1.1	3.1221e-139	-2.0422	0.217	0.659	7.16428e-135	EC/FB	Sfrp1
Fabp3.2	3.99166e-139	-1.85774	0.272	0.683	9.15966e-135	EC/FB	Fabp3
Ebf1.1	4.85981e-139	0.963377	0.506	0.148	1.11518e-134	EC/FB	Ebf1
Ctsh	1.80688e-138	0.811658	0.38	0.078	4.14624e-134	EC/FB	Ctsh
Crmp1	1.37162e-136	0.713909	0.362	0.07	3.14747e-132	EC/FB	Crmp1
Acta2.2	3.61991e-135	-2.21822	0.426	0.761	8.30662e-131	EC/FB	Acta2
Msn.1	1.75817e-134	1.23969	0.842	0.618	4.03448e-130	EC/FB	Msn
Slc22a23	4.77866e-133	0.78387	0.385	0.09	1.09656e-128	EC/FB	Slc22a23
Aplp2.1	1.21846e-131	1.45677	0.895	0.674	2.79601e-127	EC/FB	Aplp2
Actn2.2	2.54432e-129	-1.93703	0.299	0.671	5.83845e-125	EC/FB	Actn2
Csgalnact1	1.36293e-127	0.521565	0.292	0.045	3.12751e-123	EC/FB	Csgalnact1
Id3.2	1.3762e-127	0.830538	0.902	0.515	3.15796e-123	EC/FB	Id3
Ppp1r16b	3.46335e-127	0.822756	0.377	0.086	7.94734e-123	EC/FB	Ppp1r16b
Col13a1	6.25826e-127	0.748252	0.389	0.089	1.43608e-122	EC/FB	Col13a1
Fbn1.2	2.67365e-124	1.12422	0.647	0.285	6.13522e-120	EC/FB	Fbn1
Atp5o.2	2.90711e-124	-1.08799	0.831	0.914	6.67095e-120	EC/FB	Atp5o
Fxyd1.2	6.49787e-124	-1.77971	0.245	0.646	1.49107e-119	EC/FB	Fxyd1
Calm2.1	9.61488e-124	0.840638	0.952	0.829	2.20633e-119	EC/FB	Calm2
Smpx.2	2.68164e-123	-2.16145	0.283	0.661	6.15356e-119	EC/FB	Smpx
Myo6.1	3.0863e-123	0.854785	0.535	0.205	7.08212e-119	EC/FB	Myo6
Tspan18.1	1.69172e-122	1.07936	0.697	0.362	3.882e-118	EC/FB	Tspan18
Mdh1.2	5.49213e-122	-1.33163	0.717	0.88	1.26028e-117	EC/FB	Mdh1
Dpp4	6.04725e-122	0.686882	0.303	0.051	1.38766e-117	EC/FB	Dpp4
Ipo11.2	6.09816e-122	1.31234	0.708	0.422	1.39935e-117	EC/FB	Ipo11
Actb.2	1.40333e-121	0.818482	0.992	0.891	3.22022e-117	EC/FB	Actb
Rab11a.1	1.24763e-120	1.13858	0.859	0.642	2.86293e-116	EC/FB	Rab11a
Klhl6.1	3.94369e-120	0.878759	0.491	0.159	9.04958e-116	EC/FB	Klhl6
Efnb2.1	1.85658e-119	1.17754	0.653	0.334	4.26029e-115	EC/FB	Efnb2
Slc43a3.1	2.26628e-119	0.930888	0.592	0.234	5.20042e-115	EC/FB	Slc43a3
Myl2.2	1.5536e-118	-2.95683	0.4	0.712	3.56506e-114	EC/FB	Myl2
Ifitm2.1	2.0068e-118	1.09139	0.778	0.554	4.60501e-114	EC/FB	Ifitm2
Palmd	8.40129e-118	0.869757	0.339	0.07	1.92784e-113	EC/FB	Palmd
Pgam2.2	9.92816e-118	-1.79228	0.311	0.675	2.27822e-113	EC/FB	Pgam2
Igfbp3	1.05448e-116	1.80291	0.292	0.051	2.41973e-112	EC/FB	Igfbp3
Gm14328	2.86513e-116	0.82485	0.555	0.241	6.57461e-112	EC/FB	Gm14328
Myl7.2	1.23752e-115	-2.07655	0.494	0.788	2.83974e-111	EC/FB	Myl7
Tpm3.1	2.22214e-115	0.937364	0.872	0.628	5.09914e-111	EC/FB	Tpm3
Mybpc3.2	5.45444e-115	-1.70945	0.342	0.672	1.25163e-110	EC/FB	Mybpc3
Egfl7.1	8.61522e-115	1.2329	0.492	0.201	1.97693e-110	EC/FB	Egfl7
Cnn1.2	9.85796e-115	-1.64777	0.284	0.644	2.26211e-110	EC/FB	Cnn1
Pln.2	1.40953e-112	-2.56674	0.247	0.615	3.23446e-108	EC/FB	Pln
Ctsk	1.4911e-112	0.797876	0.276	0.045	3.42163e-108	EC/FB	Ctsk
Pros1	2.15515e-111	0.56488	0.385	0.098	4.94543e-107	EC/FB	Pros1
Arpc1b.1	2.71029e-111	0.887777	0.722	0.336	6.2193e-107	EC/FB	Arpc1b
Cd9.1	1.0045e-110	1.15933	0.614	0.279	2.30503e-106	EC/FB	Cd9
Tpm4.2	2.09086e-110	0.952107	0.918	0.674	4.7979e-106	EC/FB	Tpm4
Atp5b.2	6.13345e-110	-0.995741	0.898	0.937	1.40744e-105	EC/FB	Atp5b
Cdh2.1	2.19473e-109	-1.33759	0.334	0.673	5.03624e-105	EC/FB	Cdh2
Cox6a2.2	2.64326e-109	-1.90532	0.244	0.604	6.06548e-105	EC/FB	Cox6a2
Gm6166.1	9.39069e-109	1.0503	0.644	0.339	2.15488e-104	EC/FB	Gm6166
Ralb.1	1.02375e-108	0.965141	0.809	0.617	2.34921e-104	EC/FB	Ralb
Foxo1	2.4972e-108	0.780702	0.492	0.178	5.73033e-104	EC/FB	Foxo1
Mif.2	1.65008e-107	-1.14427	0.722	0.876	3.78644e-103	EC/FB	Mif
Gimap9	1.98422e-107	0.525528	0.347	0.084	4.55319e-103	EC/FB	Gimap9
Prcp.1	1.33761e-106	0.754018	0.425	0.128	3.06942e-102	EC/FB	Prcp
Dok4	4.25644e-106	0.886614	0.548	0.226	9.76725e-102	EC/FB	Dok4
Ankrd1.2	7.41211e-106	-2.44393	0.433	0.708	1.70086e-101	EC/FB	Ankrd1
Hspb1.2	1.28643e-105	-1.38047	0.291	0.657	2.95198e-101	EC/FB	Hspb1
Popdc2.2	8.28617e-105	-1.62575	0.305	0.636	1.90143e-100	EC/FB	Popdc2
Cdkn1c.2	8.33224e-105	2.23095	0.84	0.745	1.912e-100	EC/FB	Cdkn1c
Dock9	1.76097e-104	0.612569	0.411	0.127	4.04091e-100	EC/FB	Dock9
Tpm3-rs7.1	2.27085e-104	1.09534	0.787	0.514	5.21093e-100	EC/FB	Tpm3-rs7
Sorbs3.1	3.04576e-104	0.603038	0.5	0.179	6.9891e-100	EC/FB	Sorbs3
Cdh11.2	4.91184e-104	1.42175	0.683	0.326	1.12712e-99	EC/FB	Cdh11
Ecm1.1	1.00454e-103	0.95728	0.548	0.228	2.30513e-99	EC/FB	Ecm1
Trp53i11	2.35055e-103	0.58873	0.291	0.059	5.3938e-99	EC/FB	Trp53i11
Lbh.2	3.07181e-103	-1.76475	0.391	0.714	7.04888e-99	EC/FB	Lbh
B2m.2	3.90737e-103	0.94918	0.91	0.695	8.96625e-99	EC/FB	B2m
Mmp14.2	2.85511e-102	0.852728	0.685	0.34	6.55161e-98	EC/FB	Mmp14
Fyn.1	9.57445e-102	0.860937	0.569	0.252	2.19705e-97	EC/FB	Fyn
Rap2a.1	1.89573e-101	0.895432	0.574	0.253	4.35013e-97	EC/FB	Rap2a
Tnfrsf1a.1	2.05135e-100	0.608123	0.473	0.162	4.70723e-96	EC/FB	Tnfrsf1a
Atp5c1.2	3.07873e-100	-0.893082	0.876	0.922	7.06475e-96	EC/FB	Atp5c1
Myh6.2	3.2359e-100	-1.96944	0.397	0.684	7.42542e-96	EC/FB	Myh6
Des.2	4.74396e-98	-1.47983	0.267	0.601	1.0886e-93	EC/FB	Des
Igf2.2	5.85496e-98	1.38202	0.992	0.957	1.34354e-93	EC/FB	Igf2
S1pr1.1	3.16388e-97	0.816163	0.643	0.317	7.26015e-93	EC/FB	S1pr1
Idh2.2	3.19341e-97	-1.42558	0.723	0.873	7.32792e-93	EC/FB	Idh2
Sorbs2.2	9.20567e-97	-1.46393	0.418	0.706	2.11242e-92	EC/FB	Sorbs2
Hopx.2	1.6277e-96	-1.7156	0.253	0.596	3.73509e-92	EC/FB	Hopx
Atp5a1.2	2.16927e-96	-0.916704	0.889	0.921	4.97782e-92	EC/FB	Atp5a1
Ppic.1	4.52537e-96	0.941205	0.852	0.638	1.03844e-91	EC/FB	Ppic
[truncated: 2,930 more rows]
