# Supplementary material for: Concordant and Heterogeneity of Single-Cell Transcriptome in Cardiac Development of Human and Mouse
Source: Front Genet. 2022 Jun 27;13:892766. doi: 10.3389/fgene.2022.892766 (PMC9271823; doi:10.3389/fgene.2022.892766)
Supplement: Supplementary file 2 [file Table4.XLS]

## Sheet: Human EC_FBs
GENE	gene_clusters	status	family	pval	qval	gene_short_name	use_for_ordering
PLA2G2A	1	OK	negbinomial.size	4.53992e-98	1.78021e-95	PLA2G2A
FABP4	2	OK	negbinomial.size	0	0	FABP4
HBB	2	OK	negbinomial.size	1.47141e-74	2.56433e-72	HBB
TNNT3	2	OK	negbinomial.size	5.58866e-203	8.76581e-200	TNNT3
IFI27	1	OK	negbinomial.size	1.29046e-92	4.49797e-90	IFI27
SELL	2	OK	negbinomial.size	5.07455e-91	1.32657e-88	SELL
HBG1	2	OK	negbinomial.size	5.7582e-66	8.60165e-64	HBG1
S100A4	2	OK	negbinomial.size	1.16079e-73	1.91653e-71	S100A4
CXCL2	1	OK	negbinomial.size	8.95812e-76	1.65304e-73	CXCL2
HBG2	2	OK	negbinomial.size	4.28397e-42	2.53563e-40	HBG2
HBA2	2	OK	negbinomial.size	7.97393e-43	5.10495e-41	HBA2
HLA-B	2	OK	negbinomial.size	1.76365e-91	5.0296e-89	HLA-B
UGDH-AS1	2	OK	negbinomial.size	2.51096e-62	3.28203e-60	UGDH-AS1
HBA1	2	OK	negbinomial.size	2.32693e-40	1.19665e-38	HBA1
NTRK2	2	OK	negbinomial.size	2.58495e-65	3.6859e-63	NTRK2
PI16	1	OK	negbinomial.size	1.97967e-79	4.14015e-77	PI16
CXCL8	2	OK	negbinomial.size	1.12759e-47	9.5601e-46	CXCL8
PTHLH	1	OK	negbinomial.size	1.0474e-84	2.34692e-82	PTHLH
S100B	1	OK	negbinomial.size	1.64509e-44	1.17287e-42	S100B
ADIRF	1	OK	negbinomial.size	2.47758e-47	2.04531e-45	ADIRF
C8orf4	2	OK	negbinomial.size	1.94744e-119	1.01819e-116	C8orf4
NDP	1	OK	negbinomial.size	2.47281e-59	3.10288e-57	NDP
FGF23	3	OK	negbinomial.size	2.79287e-48	2.50321e-46	FGF23
IGFBP7	2	OK	negbinomial.size	5.34231e-121	4.18971e-118	IGFBP7
NR4A1	2	OK	negbinomial.size	5.50981e-55	5.76143e-53	NR4A1
TSPAN8	1	OK	negbinomial.size	2.32546e-38	1.01319e-36	TSPAN8
IGFL2	2	OK	negbinomial.size	5.13674e-40	2.55777e-38	IGFL2
CD36	2	OK	negbinomial.size	1.01425e-114	4.54527e-112	CD36
ACKR1	2	OK	negbinomial.size	2.08297e-62	2.84099e-60	ACKR1
SHISA9	2	OK	negbinomial.size	1.21566e-41	6.93367e-40	SHISA9
INHBA	1	OK	negbinomial.size	9.62407e-42	5.59087e-40	INHBA
RAMP3	2	OK	negbinomial.size	1.34436e-52	1.3604e-50	RAMP3
FABP5	2	OK	negbinomial.size	5.05974e-58	5.87867e-56	FABP5
COL15A1	2	OK	negbinomial.size	7.09209e-145	7.41596e-142	COL15A1
CYSTM1	1	OK	negbinomial.size	3.44395e-49	3.27384e-47	CYSTM1
DUSP2	1	OK	negbinomial.size	9.51783e-41	5.14783e-39	DUSP2
LTC4S	1	OK	negbinomial.size	1.62341e-32	5.59632e-31	LTC4S
APOLD1	2	OK	negbinomial.size	9.27794e-50	9.09528e-48	APOLD1
APLNR	2	OK	negbinomial.size	1.80475e-87	4.355e-85	APLNR
A2M	2	OK	negbinomial.size	7.15325e-120	4.48795e-117	A2M
F5	1	OK	negbinomial.size	3.55713e-40	1.79979e-38	F5
ZFP36	2	OK	negbinomial.size	9.75872e-43	6.00257e-41	ZFP36
C10orf10	2	OK	negbinomial.size	1.86387e-33	6.79881e-32	C10orf10
CLDN5	2	OK	negbinomial.size	5.1165e-92	1.60505e-89	CLDN5
CCL21	2	OK	negbinomial.size	6.07055e-30	1.90433e-28	CCL21
KLF2	1	OK	negbinomial.size	2.31046e-39	1.09817e-37	KLF2
SERPINB1	1	OK	negbinomial.size	7.11723e-34	2.65795e-32	SERPINB1
KRT18	3	OK	negbinomial.size	5.31268e-43	3.47206e-41	KRT18
WNT4	1	OK	negbinomial.size	6.4133e-38	2.75596e-36	WNT4
S100A6	1	OK	negbinomial.size	1.6848e-37	7.14219e-36	S100A6
NEAT1	2	OK	negbinomial.size	1.37032e-45	1.07468e-43	NEAT1
NR4A2	2	OK	negbinomial.size	4.05489e-45	3.10249e-43	NR4A2
DUSP1	2	OK	negbinomial.size	2.14737e-39	1.03635e-37	DUSP1
JUNB	2	OK	negbinomial.size	1.94188e-38	8.57981e-37	JUNB
ABCC9	2	OK	negbinomial.size	1.87148e-36	7.62448e-35	ABCC9
LINC00504	2	OK	negbinomial.size	2.86945e-36	1.15403e-34	LINC00504
SCGN	3	OK	negbinomial.size	7.18432e-45	5.24121e-43	SCGN
MGLL	2	OK	negbinomial.size	3.84786e-39	1.77511e-37	MGLL
LGALS3	2	OK	negbinomial.size	5.27722e-45	3.94158e-43	LGALS3
RBP7	2	OK	negbinomial.size	5.69415e-48	4.96182e-46	RBP7
CD74	2	OK	negbinomial.size	2.10859e-30	6.68147e-29	CD74
JAM2	2	OK	negbinomial.size	3.78001e-56	4.23496e-54	JAM2
C4orf48	3	OK	negbinomial.size	2.59212e-41	1.45205e-39	C4orf48
SLC9A3R2	2	OK	negbinomial.size	8.31526e-56	8.99482e-54	SLC9A3R2
AQP1	2	OK	negbinomial.size	9.76023e-40	4.78404e-38	AQP1
CAV1	2	OK	negbinomial.size	1.50479e-58	1.81558e-56	CAV1
ITGA6	2	OK	negbinomial.size	6.43771e-39	2.88501e-37	ITGA6
ALPL	2	OK	negbinomial.size	1.00695e-35	3.9985e-34	ALPL
OLFML3	3	OK	negbinomial.size	2.60018e-44	1.81262e-42	OLFML3
TM4SF18	2	OK	negbinomial.size	6.73735e-47	5.41925e-45	TM4SF18
NPR3	3	OK	negbinomial.size	3.46568e-42	2.09074e-40	NPR3
WARS	2	OK	negbinomial.size	1.06724e-40	5.67447e-39	WARS
NTNG1	3	OK	negbinomial.size	6.67714e-32	2.25228e-30	NTNG1
RGCC	2	OK	negbinomial.size	3.6529e-79	7.16197e-77	RGCC
THBD	2	OK	negbinomial.size	5.8593e-44	3.99579e-42	THBD
ITGB4	2	OK	negbinomial.size	5.19291e-32	1.77067e-30	ITGB4
GJA1	2	OK	negbinomial.size	1.70768e-33	6.30236e-32	GJA1
GIMAP7	2	OK	negbinomial.size	3.38132e-31	1.10492e-29	GIMAP7
CDH11	3	OK	negbinomial.size	9.36701e-41	5.14783e-39	CDH11
VWF	2	OK	negbinomial.size	1.96517e-30	6.29054e-29	VWF
UACA	2	OK	negbinomial.size	1.96159e-40	1.02558e-38	UACA
ITGA8	3	OK	negbinomial.size	6.63097e-33	2.36379e-31	ITGA8
CA4	2	OK	negbinomial.size	4.07031e-71	6.38428e-69	CA4
PTPRB	2	OK	negbinomial.size	3.92701e-43	2.62107e-41	PTPRB
CTHRC1	3	OK	negbinomial.size	5.76481e-33	2.07864e-31	CTHRC1
PCDH7	3	OK	negbinomial.size	5.84442e-35	2.29174e-33	PCDH7
JAG2	2	OK	negbinomial.size	2.72339e-34	1.05472e-32	JAG2
CD200	2	OK	negbinomial.size	1.24483e-32	4.33891e-31	CD200
PRND	2	OK	negbinomial.size	3.54432e-39	1.65948e-37	PRND
FN1	3	OK	negbinomial.size	2.4494e-37	1.0245e-35	FN1
NRN1	2	OK	negbinomial.size	5.48929e-39	2.49564e-37	NRN1
COLEC11	3	OK	negbinomial.size	1.41019e-30	4.56057e-29	COLEC11
S100A10	2	OK	negbinomial.size	1.97482e-31	6.52107e-30	S100A10
TFPI	3	OK	negbinomial.size	6.31679e-34	2.38744e-32	TFPI
EMP1	2	OK	negbinomial.size	7.862e-33	2.77114e-31	EMP1
MEOX1	2	OK	negbinomial.size	7.37888e-37	3.04573e-35	MEOX1
COL4A1	2	OK	negbinomial.size	8.35617e-32	2.78865e-30	COL4A1
PDGFB	2	OK	negbinomial.size	9.21393e-43	5.78082e-41	PDGFB
MXRA5	2	OK	negbinomial.size	3.88105e-34	1.48474e-32	MXRA5
CXorf36	2	OK	negbinomial.size	5.82253e-49	5.37214e-47	CXorf36

## Sheet: Mouse EC_FBs
gene	gene_clusters	status	family	pval	qval	gene_short_name	use_for_ordering
4933434E20Rik	1	OK	negbinomial.size	0	0	4933434E20Rik	TRUE
Acta1	1	OK	negbinomial.size	0	0	Acta1	TRUE
Acta2	1	OK	negbinomial.size	0	0	Acta2	TRUE
Actc1	2	OK	negbinomial.size	0	0	Actc1	TRUE
Actg1	1	OK	negbinomial.size	0	0	Actg1	TRUE
Ado	1	OK	negbinomial.size	0	0	Ado	TRUE
Ak1	1	OK	negbinomial.size	0	0	Ak1	TRUE
Akr1b3	1	OK	negbinomial.size	0	0	Akr1b3	TRUE
Alg11	1	OK	negbinomial.size	0	0	Alg11	TRUE
Alpk3	1	OK	negbinomial.size	0	0	Alpk3	TRUE
Ankrd1	2	OK	negbinomial.size	0	0	Ankrd1	TRUE
Anp32a	3	OK	negbinomial.size	0	0	Anp32a	TRUE
App	3	OK	negbinomial.size	0	0	App	TRUE
Arhgap44	1	OK	negbinomial.size	0	0	Arhgap44	TRUE
Arl5a	1	OK	negbinomial.size	0	0	Arl5a	TRUE
Arl8b	1	OK	negbinomial.size	0	0	Arl8b	TRUE
Arpc1b	3	OK	negbinomial.size	0	0	Arpc1b	TRUE
Arpc4	1	OK	negbinomial.size	0	0	Arpc4	TRUE
B830012L14Rik	1	OK	negbinomial.size	0	0	B830012L14Rik	TRUE
Btg1	1	OK	negbinomial.size	0	0	Btg1	TRUE
Casq1	2	OK	negbinomial.size	0	0	Casq1	TRUE
Cav1	3	OK	negbinomial.size	0	0	Cav1	TRUE
Cbx5	1	OK	negbinomial.size	0	0	Cbx5	TRUE
Ccdc6	1	OK	negbinomial.size	0	0	Ccdc6	TRUE
Chsy1	1	OK	negbinomial.size	0	0	Chsy1	TRUE
Clk1	1	OK	negbinomial.size	0	0	Clk1	TRUE
Clta	3	OK	negbinomial.size	0	0	Clta	TRUE
Csde1	1	OK	negbinomial.size	0	0	Csde1	TRUE
Csrp3	2	OK	negbinomial.size	0	0	Csrp3	TRUE
Ctdsp2	1	OK	negbinomial.size	0	0	Ctdsp2	TRUE
Cycs	1	OK	negbinomial.size	0	0	Cycs	TRUE
Dpysl2	1	OK	negbinomial.size	0	0	Dpysl2	TRUE
Dyrk1a	1	OK	negbinomial.size	0	0	Dyrk1a	TRUE
Eef1a1	1	OK	negbinomial.size	0	0	Eef1a1	TRUE
Efcab14	1	OK	negbinomial.size	0	0	Efcab14	TRUE
Egfl7	1	OK	negbinomial.size	0	0	Egfl7	TRUE
Eif4a1	1	OK	negbinomial.size	0	0	Eif4a1	TRUE
Eif4e	1	OK	negbinomial.size	0	0	Eif4e	TRUE
Enc1	1	OK	negbinomial.size	0	0	Enc1	TRUE
Eno1	1	OK	negbinomial.size	0	0	Eno1	TRUE
Eno1b	1	OK	negbinomial.size	0	0	Eno1b	TRUE
Eno3	1	OK	negbinomial.size	0	0	Eno3	TRUE
Erh	1	OK	negbinomial.size	0	0	Erh	TRUE
Etfb	1	OK	negbinomial.size	0	0	Etfb	TRUE
Fabp4	3	OK	negbinomial.size	0	0	Fabp4	TRUE
Fdps	1	OK	negbinomial.size	0	0	Fdps	TRUE
Foxn3	1	OK	negbinomial.size	0	0	Foxn3	TRUE
Ftl1	1	OK	negbinomial.size	0	0	Ftl1	TRUE
G3bp1	1	OK	negbinomial.size	0	0	G3bp1	TRUE
Gapdh	1	OK	negbinomial.size	0	0	Gapdh	TRUE
Gas5	1	OK	negbinomial.size	0	0	Gas5	TRUE
Glo1	1	OK	negbinomial.size	0	0	Glo1	TRUE
Gm12940	1	OK	negbinomial.size	0	0	Gm12940	TRUE
Gm13394	1	OK	negbinomial.size	0	0	Gm13394	TRUE
Gm14303	3	OK	negbinomial.size	0	0	Gm14303	TRUE
Gm15261	1	OK	negbinomial.size	0	0	Gm15261	TRUE
Gm15459	1	OK	negbinomial.size	0	0	Gm15459	TRUE
Gm15772	1	OK	negbinomial.size	0	0	Gm15772	TRUE
Gm16580	3	OK	negbinomial.size	0	0	Gm16580	TRUE
Gm28437	1	OK	negbinomial.size	0	0	Gm28437	TRUE
Gm2a	1	OK	negbinomial.size	0	0	Gm2a	TRUE
Gm4735	1	OK	negbinomial.size	0	0	Gm4735	TRUE
Gm9843	3	OK	negbinomial.size	0	0	Gm9843	TRUE
Gnas	3	OK	negbinomial.size	0	0	Gnas	TRUE
Gnb2	3	OK	negbinomial.size	0	0	Gnb2	TRUE
Gng11	3	OK	negbinomial.size	0	0	Gng11	TRUE
Golt1b	1	OK	negbinomial.size	0	0	Golt1b	TRUE
Gps1	1	OK	negbinomial.size	0	0	Gps1	TRUE
Gpx3	1	OK	negbinomial.size	0	0	Gpx3	TRUE
Gpx4	1	OK	negbinomial.size	0	0	Gpx4	TRUE
Gsk3b	1	OK	negbinomial.size	0	0	Gsk3b	TRUE
Gtf2a1	1	OK	negbinomial.size	0	0	Gtf2a1	TRUE
Gyg	1	OK	negbinomial.size	0	0	Gyg	TRUE
H1f0	3	OK	negbinomial.size	0	0	H1f0	TRUE
Hbb-bs	3	OK	negbinomial.size	0	0	Hbb-bs	TRUE
Hipk1	1	OK	negbinomial.size	0	0	Hipk1	TRUE
Hipk3	1	OK	negbinomial.size	0	0	Hipk3	TRUE
Hk2	1	OK	negbinomial.size	0	0	Hk2	TRUE
Hmgb1	1	OK	negbinomial.size	0	0	Hmgb1	TRUE
Hmgn2	1	OK	negbinomial.size	0	0	Hmgn2	TRUE
Hnrnpa1	1	OK	negbinomial.size	0	0	Hnrnpa1	TRUE
Hnrnpu	1	OK	negbinomial.size	0	0	Hnrnpu	TRUE
Hsdl1	1	OK	negbinomial.size	0	0	Hsdl1	TRUE
Hspa8	1	OK	negbinomial.size	0	0	Hspa8	TRUE
Igf2	3	OK	negbinomial.size	0	0	Igf2	TRUE
Igfbp3	3	OK	negbinomial.size	0	0	Igfbp3	TRUE
Impact	1	OK	negbinomial.size	0	0	Impact	TRUE
Impdh2	1	OK	negbinomial.size	0	0	Impdh2	TRUE
Itm2b	3	OK	negbinomial.size	0	0	Itm2b	TRUE
Itpripl1	1	OK	negbinomial.size	0	0	Itpripl1	TRUE
Jmjd6	1	OK	negbinomial.size	0	0	Jmjd6	TRUE
Kars	1	OK	negbinomial.size	0	0	Kars	TRUE
Klf2	3	OK	negbinomial.size	0	0	Klf2	TRUE
Klhl31	1	OK	negbinomial.size	0	0	Klhl31	TRUE
Klhl9	1	OK	negbinomial.size	0	0	Klhl9	TRUE
Kmt2d	1	OK	negbinomial.size	0	0	Kmt2d	TRUE
Kpna2	1	OK	negbinomial.size	0	0	Kpna2	TRUE
Laptm4a	3	OK	negbinomial.size	0	0	Laptm4a	TRUE
Lgr4	1	OK	negbinomial.size	0	0	Lgr4	TRUE
Lrrc58	1	OK	negbinomial.size	0	0	Lrrc58	TRUE
Lrrc8a	1	OK	negbinomial.size	0	0	Lrrc8a	TRUE
Map1b	1	OK	negbinomial.size	0	0	Map1b	TRUE
Mat2a	1	OK	negbinomial.size	0	0	Mat2a	TRUE
Meg3	1	OK	negbinomial.size	0	0	Meg3	TRUE
Meis1	1	OK	negbinomial.size	0	0	Meis1	TRUE
Mlip	2	OK	negbinomial.size	0	0	Mlip	TRUE
Mn1	1	OK	negbinomial.size	0	0	Mn1	TRUE
Mrfap1	1	OK	negbinomial.size	0	0	Mrfap1	TRUE
mt-Co1	1	OK	negbinomial.size	0	0	mt-Co1	TRUE
Mybpc3	2	OK	negbinomial.size	0	0	Mybpc3	TRUE
Myh6	2	OK	negbinomial.size	0	0	Myh6	TRUE
Myh7	2	OK	negbinomial.size	0	0	Myh7	TRUE
Myl1	1	OK	negbinomial.size	0	0	Myl1	TRUE
Myl2	2	OK	negbinomial.size	0	0	Myl2	TRUE
Myl3	2	OK	negbinomial.size	0	0	Myl3	TRUE
Myl4	2	OK	negbinomial.size	0	0	Myl4	TRUE
Myl7	1	OK	negbinomial.size	0	0	Myl7	TRUE
Myl9	1	OK	negbinomial.size	0	0	Myl9	TRUE
Ncs1	1	OK	negbinomial.size	0	0	Ncs1	TRUE
Nebl	2	OK	negbinomial.size	0	0	Nebl	TRUE
Nexn	1	OK	negbinomial.size	0	0	Nexn	TRUE
Nme2	1	OK	negbinomial.size	0	0	Nme2	TRUE
Nmt2	1	OK	negbinomial.size	0	0	Nmt2	TRUE
Nono	1	OK	negbinomial.size	0	0	Nono	TRUE
Nop56	1	OK	negbinomial.size	0	0	Nop56	TRUE
Nras	1	OK	negbinomial.size	0	0	Nras	TRUE
Nts	3	OK	negbinomial.size	0	0	Nts	TRUE
Nudt5	1	OK	negbinomial.size	0	0	Nudt5	TRUE
Oaz1	1	OK	negbinomial.size	0	0	Oaz1	TRUE
Pcnp	1	OK	negbinomial.size	0	0	Pcnp	TRUE
Peg12	1	OK	negbinomial.size	0	0	Peg12	TRUE
Pfas	1	OK	negbinomial.size	0	0	Pfas	TRUE
Pgam2	1	OK	negbinomial.size	0	0	Pgam2	TRUE
Pgk1	1	OK	negbinomial.size	0	0	Pgk1	TRUE
Plp2	1	OK	negbinomial.size	0	0	Plp2	TRUE
Plvap	3	OK	negbinomial.size	0	0	Plvap	TRUE
Poldip3	1	OK	negbinomial.size	0	0	Poldip3	TRUE
Ppia	1	OK	negbinomial.size	0	0	Ppia	TRUE
Ppp1ca	1	OK	negbinomial.size	0	0	Ppp1ca	TRUE
Prr14l	1	OK	negbinomial.size	0	0	Prr14l	TRUE
Psma3	1	OK	negbinomial.size	0	0	Psma3	TRUE
Ptges3	1	OK	negbinomial.size	0	0	Ptges3	TRUE
Ptp4a1	1	OK	negbinomial.size	0	0	Ptp4a1	TRUE
Ptp4a2	1	OK	negbinomial.size	0	0	Ptp4a2	TRUE
Ptprs	1	OK	negbinomial.size	0	0	Ptprs	TRUE
Rab31	1	OK	negbinomial.size	0	0	Rab31	TRUE
Rdh13	1	OK	negbinomial.size	0	0	Rdh13	TRUE
Rian	1	OK	negbinomial.size	0	0	Rian	TRUE
Rpl10	1	OK	negbinomial.size	0	0	Rpl10	TRUE
Rpl10a	1	OK	negbinomial.size	0	0	Rpl10a	TRUE
Rpl12	1	OK	negbinomial.size	0	0	Rpl12	TRUE
Rpl13	1	OK	negbinomial.size	0	0	Rpl13	TRUE
Rpl19	1	OK	negbinomial.size	0	0	Rpl19	TRUE
Rpl21	1	OK	negbinomial.size	0	0	Rpl21	TRUE
Rpl24	1	OK	negbinomial.size	0	0	Rpl24	TRUE
Rpl30	1	OK	negbinomial.size	0	0	Rpl30	TRUE
Rpl35	1	OK	negbinomial.size	0	0	Rpl35	TRUE
Rpl5	1	OK	negbinomial.size	0	0	Rpl5	TRUE
Rpl7	1	OK	negbinomial.size	0	0	Rpl7	TRUE
Rpl7a	1	OK	negbinomial.size	0	0	Rpl7a	TRUE
Rpl9	1	OK	negbinomial.size	0	0	Rpl9	TRUE
Rps10-ps1	3	OK	negbinomial.size	0	0	Rps10-ps1	TRUE
Rps24-ps3	3	OK	negbinomial.size	0	0	Rps24-ps3	TRUE
Rps27	1	OK	negbinomial.size	0	0	Rps27	TRUE
Rps28	1	OK	negbinomial.size	0	0	Rps28	TRUE
Rps3	1	OK	negbinomial.size	0	0	Rps3	TRUE
Rps6	1	OK	negbinomial.size	0	0	Rps6	TRUE
Rpsa	1	OK	negbinomial.size	0	0	Rpsa	TRUE
Rrn3	1	OK	negbinomial.size	0	0	Rrn3	TRUE
Runx1t1	1	OK	negbinomial.size	0	0	Runx1t1	TRUE
Ryr2	1	OK	negbinomial.size	0	0	Ryr2	TRUE
S100a10	3	OK	negbinomial.size	0	0	S100a10	TRUE
Scd2	1	OK	negbinomial.size	0	0	Scd2	TRUE
Sec61g	1	OK	negbinomial.size	0	0	Sec61g	TRUE
Serbp1	3	OK	negbinomial.size	0	0	Serbp1	TRUE
Serf2	1	OK	negbinomial.size	0	0	Serf2	TRUE
Serpinh1	3	OK	negbinomial.size	0	0	Serpinh1	TRUE
Set	1	OK	negbinomial.size	0	0	Set	TRUE
Sf1	1	OK	negbinomial.size	0	0	Sf1	TRUE
Slc25a36	1	OK	negbinomial.size	0	0	Slc25a36	TRUE
Slc38a2	1	OK	negbinomial.size	0	0	Slc38a2	TRUE
Smpx	2	OK	negbinomial.size	0	0	Smpx	TRUE
Snrnp70	3	OK	negbinomial.size	0	0	Snrnp70	TRUE
Sox4	3	OK	negbinomial.size	0	0	Sox4	TRUE
Sparcl1	3	OK	negbinomial.size	0	0	Sparcl1	TRUE
Spcs3	1	OK	negbinomial.size	0	0	Spcs3	TRUE
Spin1	1	OK	negbinomial.size	0	0	Spin1	TRUE
Srcap	1	OK	negbinomial.size	0	0	Srcap	TRUE
Ssr1	1	OK	negbinomial.size	0	0	Ssr1	TRUE
Stk38l	1	OK	negbinomial.size	0	0	Stk38l	TRUE
Stmn1	1	OK	negbinomial.size	0	0	Stmn1	TRUE
Strn	1	OK	negbinomial.size	0	0	Strn	TRUE
Sumo2	1	OK	negbinomial.size	0	0	Sumo2	TRUE
Tagln	1	OK	negbinomial.size	0	0	Tagln	TRUE
Tax1bp3	1	OK	negbinomial.size	0	0	Tax1bp3	TRUE
Tfdp1	1	OK	negbinomial.size	0	0	Tfdp1	TRUE
Tgfbr3	1	OK	negbinomial.size	0	0	Tgfbr3	TRUE
Timm23	1	OK	negbinomial.size	0	0	Timm23	TRUE
Tm4sf1	3	OK	negbinomial.size	0	0	Tm4sf1	TRUE
Tmem263	1	OK	negbinomial.size	0	0	Tmem263	TRUE
Tmsb10	3	OK	negbinomial.size	0	0	Tmsb10	TRUE
Tmsb4x	3	OK	negbinomial.size	0	0	Tmsb4x	TRUE
Tmx2	1	OK	negbinomial.size	0	0	Tmx2	TRUE
Tnnc1	2	OK	negbinomial.size	0	0	Tnnc1	TRUE
Tnni1	2	OK	negbinomial.size	0	0	Tnni1	TRUE
Tnni3	2	OK	negbinomial.size	0	0	Tnni3	TRUE
Trim55	2	OK	negbinomial.size	0	0	Trim55	TRUE
Ttn	2	OK	negbinomial.size	0	0	Ttn	TRUE
Tug1	1	OK	negbinomial.size	0	0	Tug1	TRUE
Uba52	1	OK	negbinomial.size	0	0	Uba52	TRUE
Ube2h	1	OK	negbinomial.size	0	0	Ube2h	TRUE
Uqcrc1	1	OK	negbinomial.size	0	0	Uqcrc1	TRUE
Usp22	1	OK	negbinomial.size	0	0	Usp22	TRUE
Vmp1	1	OK	negbinomial.size	0	0	Vmp1	TRUE
Wdr89	3	OK	negbinomial.size	0	0	Wdr89	TRUE
Yod1	1	OK	negbinomial.size	0	0	Yod1	TRUE
Ywhaz	1	OK	negbinomial.size	0	0	Ywhaz	TRUE
Zc3h11a	1	OK	negbinomial.size	0	0	Zc3h11a	TRUE
Zfp266	1	OK	negbinomial.size	0	0	Zfp266	TRUE
Zfp868	1	OK	negbinomial.size	0	0	Zfp868	TRUE
Actn2	2	OK	negbinomial.size	0	0	Actn2	TRUE
