# Supplementary material for: Concordant and Heterogeneity of Single-Cell Transcriptome in Cardiac Development of Human and Mouse
Source: Front Genet. 2022 Jun 27;13:892766. doi: 10.3389/fgene.2022.892766 (PMC9271823; doi:10.3389/fgene.2022.892766)
Supplement: Supplementary file 3 [file Table2.XLS]

## Sheet: Human CMs
gene	gene_clusters	status	family	pval	qval	gene_short_name	use_for_ordering
FABP4	1	OK	negbinomial.size	2.36267e-28	1.25084e-26	TRUE
HBA1	1	OK	negbinomial.size	1.12314e-212	2.55682e-209	TRUE
COL1A2	1	OK	negbinomial.size	1.80554e-158	2.05515e-155	TRUE
FOXK1	2	OK	negbinomial.size	2.70114e-241	1.22983e-237	TRUE
MB	1	OK	negbinomial.size	7.82755e-50	1.07997e-47	TRUE
COL1A1	1	OK	negbinomial.size	1.36657e-147	1.2444e-144	TRUE
PTGDS	1	OK	negbinomial.size	1.5402e-57	2.80501e-55	TRUE
KRT19	3	OK	negbinomial.size	2.03366e-95	6.61375e-93	TRUE
COL2A1	3	OK	negbinomial.size	1.22698e-26	5.94304e-25	TRUE
NPPB	3	OK	negbinomial.size	9.89284e-47	1.12605e-44	TRUE
DCN	1	OK	negbinomial.size	1.92508e-87	5.47805e-85	TRUE
OPHN1	2	OK	negbinomial.size	3.09182e-143	2.34617e-140	TRUE
SHISA9	2	OK	negbinomial.size	2.40737e-186	3.65358e-183	TRUE
CALB2	3	OK	negbinomial.size	4.89075e-125	2.47418e-122	TRUE
LGALS1	1	OK	negbinomial.size	6.91985e-59	1.31275e-56	TRUE
COL3A1	1	OK	negbinomial.size	4.2366e-117	1.75357e-114	TRUE
L2HGDH	2	OK	negbinomial.size	1.3119e-130	8.53294e-128	TRUE
KRT8	3	OK	negbinomial.size	7.83579e-57	1.37217e-54	TRUE
ABCC9	2	OK	negbinomial.size	2.04088e-125	1.16151e-122	TRUE
MAB21L3	2	OK	negbinomial.size	6.01901e-125	2.74045e-122	TRUE
HSPA5	3	OK	negbinomial.size	1.13275e-92	3.43828e-90	TRUE
FOS	3	OK	negbinomial.size	6.82313e-47	7.96557e-45	TRUE
LPP	2	OK	negbinomial.size	8.27641e-101	2.89865e-98	TRUE
METTL21A	2	OK	negbinomial.size	1.30307e-63	2.96645e-61	TRUE
LUM	1	OK	negbinomial.size	1.5526e-30	9.18053e-29	TRUE
SPARCL1	1	OK	negbinomial.size	5.46185e-49	7.31406e-47	TRUE
SPARC	1	OK	negbinomial.size	1.72132e-38	1.56743e-36	TRUE
COX6A1	3	OK	negbinomial.size	4.56641e-68	1.15505e-65	TRUE
DPT	1	OK	negbinomial.size	3.91579e-28	2.02598e-26	TRUE
DDIT3	3	OK	negbinomial.size	3.59935e-60	7.12515e-58	TRUE
CFLAR	2	OK	negbinomial.size	2.25045e-75	6.02724e-73	TRUE
ANXA3	3	OK	negbinomial.size	1.12397e-53	1.76463e-51	TRUE
MLLT11	3	OK	negbinomial.size	2.07973e-39	2.01468e-37	TRUE
IER2	3	OK	negbinomial.size	7.85816e-53	1.15414e-50	TRUE
POSTN	1	OK	negbinomial.size	2.55809e-47	3.23527e-45	TRUE
RASD1	3	OK	negbinomial.size	3.48997e-47	4.29454e-45	TRUE
MDK	3	OK	negbinomial.size	5.61154e-43	5.9417e-41	TRUE
CRABP2	3	OK	negbinomial.size	1.02647e-41	1.03856e-39	TRUE
TNNI3	1	OK	negbinomial.size	4.65641e-37	4.00012e-35	TRUE
XIRP2	1	OK	negbinomial.size	6.52904e-39	6.06667e-37	TRUE
KPNA2	3	OK	negbinomial.size	3.71747e-109	1.41047e-106	TRUE
C7	1	OK	negbinomial.size	5.20687e-34	3.64721e-32	TRUE
CENPF	3	OK	negbinomial.size	2.19427e-48	2.85443e-46	TRUE
OGN	1	OK	negbinomial.size	3.93139e-29	2.18288e-27	TRUE
ELN	2	OK	negbinomial.size	2.98574e-53	4.53136e-51	TRUE
ORC4	2	OK	negbinomial.size	6.47341e-55	1.05262e-52	TRUE
HEY1	3	OK	negbinomial.size	4.73731e-50	6.7403e-48	TRUE
UBE2C	3	OK	negbinomial.size	8.12259e-68	1.94643e-65	TRUE
RBP7	1	OK	negbinomial.size	5.19331e-25	2.36451e-23	TRUE
TNNT1	3	OK	negbinomial.size	3.6038e-36	2.93001e-34	TRUE
MSMO1	3	OK	negbinomial.size	2.70396e-40	2.67633e-38	TRUE
CKS2	3	OK	negbinomial.size	2.2194e-62	4.81188e-60	TRUE
SQLE	3	OK	negbinomial.size	1.81949e-32	1.2006e-30	TRUE
SPINT2	3	OK	negbinomial.size	6.72288e-47	7.96557e-45	TRUE
SCD	3	OK	negbinomial.size	1.08255e-32	7.46798e-31	TRUE
RNF149	2	OK	negbinomial.size	2.99048e-35	2.23208e-33	TRUE
SLC2A1	3	OK	negbinomial.size	3.58154e-34	2.54793e-32	TRUE
GADD45G	3	OK	negbinomial.size	3.0276e-26	1.45102e-24	TRUE
PTTG1	3	OK	negbinomial.size	1.11822e-61	2.31422e-59	TRUE
DES	1	OK	negbinomial.size	2.78609e-25	1.28132e-23	TRUE
RCAN1	3	OK	negbinomial.size	2.89831e-35	2.19934e-33	TRUE
TRH	3	OK	negbinomial.size	1.03377e-26	5.06104e-25	TRUE
MGP	1	OK	negbinomial.size	4.9655e-35	3.64644e-33	TRUE
PRDX2	3	OK	negbinomial.size	3.50056e-31	2.18329e-29	TRUE
ENO1	3	OK	negbinomial.size	2.12364e-34	1.53475e-32	TRUE
GEM	3	OK	negbinomial.size	3.36384e-42	3.48081e-40	TRUE
FN1	1	OK	negbinomial.size	3.36916e-31	2.13053e-29	TRUE
MYL2	1	OK	negbinomial.size	1.79036e-25	8.31787e-24	TRUE
CPVL	3	OK	negbinomial.size	1.24469e-30	7.5561e-29	TRUE
MGST1	3	OK	negbinomial.size	1.78602e-32	1.19585e-30	TRUE
HACD1	3	OK	negbinomial.size	5.36485e-29	2.94291e-27	TRUE
HSPD1	3	OK	negbinomial.size	1.45267e-37	1.29686e-35	TRUE
COX7A1	1	OK	negbinomial.size	1.76198e-28	9.438e-27	TRUE
TK1	3	OK	negbinomial.size	1.28344e-32	8.72167e-31	TRUE
TXNIP	1	OK	negbinomial.size	2.11073e-32	1.37288e-30	TRUE
PPIC	3	OK	negbinomial.size	2.63631e-36	2.18239e-34	TRUE
B3GNT2	3	OK	negbinomial.size	1.83275e-37	1.60471e-35	TRUE
SLC43A2	2	OK	negbinomial.size	1.05973e-28	5.74399e-27	TRUE
FKBP3	3	OK	negbinomial.size	7.54446e-27	3.73369e-25	TRUE
CSRP1	3	OK	negbinomial.size	3.7219e-32	2.38673e-30	TRUE
CKB	3	OK	negbinomial.size	2.36787e-29	1.33098e-27	TRUE
SERPINB9	2	OK	negbinomial.size	1.34042e-27	6.85722e-26	TRUE
MDH1	3	OK	negbinomial.size	1.2994e-36	1.09559e-34	TRUE
NDUFB9	3	OK	negbinomial.size	2.82916e-35	2.18325e-33	TRUE
CCNB1	3	OK	negbinomial.size	1.52511e-55	2.57179e-53	TRUE
LEPR	2	OK	negbinomial.size	4.81661e-30	2.77595e-28	TRUE
ZMAT3	2	OK	negbinomial.size	6.33687e-27	3.17053e-25	TRUE
SEMA3E	2	OK	negbinomial.size	4.31966e-30	2.52146e-28	TRUE
S1PR1	3	OK	negbinomial.size	1.27943e-30	7.66481e-29	TRUE
NDUFA9	3	OK	negbinomial.size	6.66823e-30	3.79506e-28	TRUE
UBE2T	3	OK	negbinomial.size	1.21925e-35	9.73905e-34	TRUE
STMN1	3	OK	negbinomial.size	1.52515e-35	1.19724e-33	TRUE
TUBB4B	3	OK	negbinomial.size	1.54045e-43	1.66992e-41	TRUE
FTH1	2	OK	negbinomial.size	5.151e-27	2.60584e-25	TRUE
NUSAP1	3	OK	negbinomial.size	2.96884e-39	2.81607e-37	TRUE
FTL	2	OK	negbinomial.size	4.03161e-31	2.48053e-29	TRUE
PDHA1	3	OK	negbinomial.size	3.77566e-26	1.79068e-24	TRUE
CALM2	3	OK	negbinomial.size	5.31549e-26	2.49499e-24	TRUE
CCNB2	3	OK	negbinomial.size	2.45646e-28	1.28555e-26	TRUE
HMGB2	3	OK	negbinomial.size	3.6286e-44	4.02951e-42	TRUE

## Sheet: Mouse CMs
gene	gene_clusters	status	family	pval	qval	gene_short_name	use_for_ordering
Abcf2	1	OK	negbinomial.size	0	0	TRUE
Abcg1	2	OK	negbinomial.size	0	0	TRUE
Abi2	2	OK	negbinomial.size	0	0	TRUE
Acadl	3	OK	negbinomial.size	0	0	TRUE
Acadm	3	OK	negbinomial.size	0	0	TRUE
Acat1	3	OK	negbinomial.size	0	0	TRUE
Acin1	3	OK	negbinomial.size	0	0	TRUE
Acot13	3	OK	negbinomial.size	0	0	TRUE
Acp1	1	OK	negbinomial.size	0	0	TRUE
Acsl3	3	OK	negbinomial.size	0	0	TRUE
Acta1	1	OK	negbinomial.size	0	0	TRUE
Acta2	1	OK	negbinomial.size	0	0	TRUE
Actb	2	OK	negbinomial.size	0	0	TRUE
Actg1	2	OK	negbinomial.size	0	0	TRUE
Actg2	3	OK	negbinomial.size	0	0	TRUE
Actr2	2	OK	negbinomial.size	0	0	TRUE
Adamts6	2	OK	negbinomial.size	0	0	TRUE
Adm	2	OK	negbinomial.size	0	0	TRUE
Ado	1	OK	negbinomial.size	0	0	TRUE
Adra2b	1	OK	negbinomial.size	0	0	TRUE
Adsl	1	OK	negbinomial.size	0	0	TRUE
Afg3l2	3	OK	negbinomial.size	0	0	TRUE
Afp	1	OK	negbinomial.size	0	0	TRUE
Ahctf1	2	OK	negbinomial.size	0	0	TRUE
Aip	1	OK	negbinomial.size	0	0	TRUE
Akap13	1	OK	negbinomial.size	0	0	TRUE
Akap5	2	OK	negbinomial.size	0	0	TRUE
Akr1b3	1	OK	negbinomial.size	0	0	TRUE
Aldh1b1	3	OK	negbinomial.size	0	0	TRUE
Aldoa	2	OK	negbinomial.size	0	0	TRUE
Alg11	1	OK	negbinomial.size	0	0	TRUE
Alg3	1	OK	negbinomial.size	0	0	TRUE
Alpk3	2	OK	negbinomial.size	0	0	TRUE
Amd1	2	OK	negbinomial.size	0	0	TRUE
Amph	2	OK	negbinomial.size	0	0	TRUE
Amt	1	OK	negbinomial.size	0	0	TRUE
Anapc1	2	OK	negbinomial.size	0	0	TRUE
Anapc11	3	OK	negbinomial.size	0	0	TRUE
Anapc13	3	OK	negbinomial.size	0	0	TRUE
Ankmy2	1	OK	negbinomial.size	0	0	TRUE
Anp32a	3	OK	negbinomial.size	0	0	TRUE
Anp32b	3	OK	negbinomial.size	0	0	TRUE
Anp32e	3	OK	negbinomial.size	0	0	TRUE
Anxa3	1	OK	negbinomial.size	0	0	TRUE
Anxa6	2	OK	negbinomial.size	0	0	TRUE
Ap2a2	1	OK	negbinomial.size	0	0	TRUE
Ap2m1	1	OK	negbinomial.size	0	0	TRUE
Ap3b2	1	OK	negbinomial.size	0	0	TRUE
Apoo	1	OK	negbinomial.size	0	0	TRUE
App	3	OK	negbinomial.size	0	0	TRUE
Arf5	3	OK	negbinomial.size	0	0	TRUE
Arglu1	2	OK	negbinomial.size	0	0	TRUE
Arhgap1	1	OK	negbinomial.size	0	0	TRUE
Arhgap44	2	OK	negbinomial.size	0	0	TRUE
Arhgdib	1	OK	negbinomial.size	0	0	TRUE
Arid1a	2	OK	negbinomial.size	0	0	TRUE
Arid2	2	OK	negbinomial.size	0	0	TRUE
Arid3b	2	OK	negbinomial.size	0	0	TRUE
Arl14ep	2	OK	negbinomial.size	0	0	TRUE
Arl3	3	OK	negbinomial.size	0	0	TRUE
Arl5a	1	OK	negbinomial.size	0	0	TRUE
Arl5c	1	OK	negbinomial.size	0	0	TRUE
Arl8b	1	OK	negbinomial.size	0	0	TRUE
Arpc2	3	OK	negbinomial.size	0	0	TRUE
Arpc4	2	OK	negbinomial.size	0	0	TRUE
Asf1a	3	OK	negbinomial.size	0	0	TRUE
Asl	2	OK	negbinomial.size	0	0	TRUE
Atg2b	2	OK	negbinomial.size	0	0	TRUE
Atg3	3	OK	negbinomial.size	0	0	TRUE
Atp1a1	3	OK	negbinomial.size	0	0	TRUE
Atp1b1	3	OK	negbinomial.size	0	0	TRUE
Atp6v0c	2	OK	negbinomial.size	0	0	TRUE
Atp7b	2	OK	negbinomial.size	0	0	TRUE
Atp8a1	2	OK	negbinomial.size	0	0	TRUE
Atxn7l3b	3	OK	negbinomial.size	0	0	TRUE
B4galt1	1	OK	negbinomial.size	0	0	TRUE
Bace1	2	OK	negbinomial.size	0	0	TRUE
Bag1	3	OK	negbinomial.size	0	0	TRUE
Bcam	3	OK	negbinomial.size	0	0	TRUE
Bcat1	1	OK	negbinomial.size	0	0	TRUE
Bcl2l1	2	OK	negbinomial.size	0	0	TRUE
Bend4	1	OK	negbinomial.size	0	0	TRUE
Bhlhe41	2	OK	negbinomial.size	0	0	TRUE
Bmp4	2	OK	negbinomial.size	0	0	TRUE
Bnip3l	2	OK	negbinomial.size	0	0	TRUE
Bola3	3	OK	negbinomial.size	0	0	TRUE
Braf	2	OK	negbinomial.size	0	0	TRUE
Brd4	1	OK	negbinomial.size	0	0	TRUE
Brwd1	1	OK	negbinomial.size	0	0	TRUE
Btf3	2	OK	negbinomial.size	0	0	TRUE
Btf3l4	2	OK	negbinomial.size	0	0	TRUE
Btg1	2	OK	negbinomial.size	0	0	TRUE
Btg2	2	OK	negbinomial.size	0	0	TRUE
Bves	3	OK	negbinomial.size	0	0	TRUE
1810013L24Rik	2	OK	negbinomial.size	0	0	TRUE
C1qbp	3	OK	negbinomial.size	0	0	TRUE
2810004N23Rik	3	OK	negbinomial.size	0	0	TRUE
2310022B05Rik	3	OK	negbinomial.size	0	0	TRUE
4933434E20Rik	1	OK	negbinomial.size	0	0	TRUE
Gm1673	3	OK	negbinomial.size	0	0	TRUE
Cacna1d	2	OK	negbinomial.size	0	0	TRUE
Cadm1	2	OK	negbinomial.size	0	0	TRUE
Calm3	3	OK	negbinomial.size	0	0	TRUE
Calu	1	OK	negbinomial.size	0	0	TRUE
Camta1	3	OK	negbinomial.size	0	0	TRUE
Canx	1	OK	negbinomial.size	0	0	TRUE
Capn6	1	OK	negbinomial.size	0	0	TRUE
Casq1	1	OK	negbinomial.size	0	0	TRUE
Casq2	3	OK	negbinomial.size	0	0	TRUE
Cav1	1	OK	negbinomial.size	0	0	TRUE
Cav3	3	OK	negbinomial.size	0	0	TRUE
Cbfa2t2	1	OK	negbinomial.size	0	0	TRUE
Ccdc141	2	OK	negbinomial.size	0	0	TRUE
Ccdc34	3	OK	negbinomial.size	0	0	TRUE
Ccdc6	2	OK	negbinomial.size	0	0	TRUE
Ccnb1	1	OK	negbinomial.size	0	0	TRUE
Ccnd2	1	OK	negbinomial.size	0	0	TRUE
Ccng1	3	OK	negbinomial.size	0	0	TRUE
Cct5	1	OK	negbinomial.size	0	0	TRUE
Cct7	1	OK	negbinomial.size	0	0	TRUE
Cct8	1	OK	negbinomial.size	0	0	TRUE
Cdc23	2	OK	negbinomial.size	0	0	TRUE
Cdc25c	1	OK	negbinomial.size	0	0	TRUE
Cdc42bpa	1	OK	negbinomial.size	0	0	TRUE
Cdh2	3	OK	negbinomial.size	0	0	TRUE
Cdk6	1	OK	negbinomial.size	0	0	TRUE
Cdkn1a	3	OK	negbinomial.size	0	0	TRUE
Cdkn1b	3	OK	negbinomial.size	0	0	TRUE
Cecr2	2	OK	negbinomial.size	0	0	TRUE
Cenpa	3	OK	negbinomial.size	0	0	TRUE
Cep192	2	OK	negbinomial.size	0	0	TRUE
Cfl1	2	OK	negbinomial.size	0	0	TRUE
Cgnl1	2	OK	negbinomial.size	0	0	TRUE
Chchd1	3	OK	negbinomial.size	0	0	TRUE
Chchd10	3	OK	negbinomial.size	0	0	TRUE
Chchd2	3	OK	negbinomial.size	0	0	TRUE
Chd4	3	OK	negbinomial.size	0	0	TRUE
Chmp4b	3	OK	negbinomial.size	0	0	TRUE
Chsy1	2	OK	negbinomial.size	0	0	TRUE
Cisd1	3	OK	negbinomial.size	0	0	TRUE
Cited1	3	OK	negbinomial.size	0	0	TRUE
Ckm	3	OK	negbinomial.size	0	0	TRUE
Cks2	1	OK	negbinomial.size	0	0	TRUE
Clcn5	1	OK	negbinomial.size	0	0	TRUE
Clk1	2	OK	negbinomial.size	0	0	TRUE
Clk4	2	OK	negbinomial.size	0	0	TRUE
Clta	3	OK	negbinomial.size	0	0	TRUE
Cltc	1	OK	negbinomial.size	0	0	TRUE
Cnn2	1	OK	negbinomial.size	0	0	TRUE
Cnnm4	2	OK	negbinomial.size	0	0	TRUE
Cnot1	1	OK	negbinomial.size	0	0	TRUE
Cnpy4	1	OK	negbinomial.size	0	0	TRUE
Coa5	1	OK	negbinomial.size	0	0	TRUE
Col2a1	1	OK	negbinomial.size	0	0	TRUE
Commd1	3	OK	negbinomial.size	0	0	TRUE
Comt	2	OK	negbinomial.size	0	0	TRUE
Copg1	1	OK	negbinomial.size	0	0	TRUE
Cops4	1	OK	negbinomial.size	0	0	TRUE
Coro1b	2	OK	negbinomial.size	0	0	TRUE
Cox14	3	OK	negbinomial.size	0	0	TRUE
Cox20	3	OK	negbinomial.size	0	0	TRUE
Cox4i1	3	OK	negbinomial.size	0	0	TRUE
Cox5a	3	OK	negbinomial.size	0	0	TRUE
Cox5b	3	OK	negbinomial.size	0	0	TRUE
Cox6a2	3	OK	negbinomial.size	0	0	TRUE
Cox6b1	3	OK	negbinomial.size	0	0	TRUE
Cox6c	3	OK	negbinomial.size	0	0	TRUE
Cox7a1	3	OK	negbinomial.size	0	0	TRUE
Cox7a2	3	OK	negbinomial.size	0	0	TRUE
Cox7b	3	OK	negbinomial.size	0	0	TRUE
Cox8a	3	OK	negbinomial.size	0	0	TRUE
Cox8b	3	OK	negbinomial.size	0	0	TRUE
Cpe	3	OK	negbinomial.size	0	0	TRUE
Cpsf3	1	OK	negbinomial.size	0	0	TRUE
Cpt1b	2	OK	negbinomial.size	0	0	TRUE
Crabp2	2	OK	negbinomial.size	0	0	TRUE
Crb2	2	OK	negbinomial.size	0	0	TRUE
Crebbp	2	OK	negbinomial.size	0	0	TRUE
Cryab	3	OK	negbinomial.size	0	0	TRUE
Csde1	1	OK	negbinomial.size	0	0	TRUE
Cse1l	1	OK	negbinomial.size	0	0	TRUE
Csnk1a1	3	OK	negbinomial.size	0	0	TRUE
Csnk1g1	1	OK	negbinomial.size	0	0	TRUE
Csnk2a2	2	OK	negbinomial.size	0	0	TRUE
Csrnp2	1	OK	negbinomial.size	0	0	TRUE
Csrp3	3	OK	negbinomial.size	0	0	TRUE
Cst3	3	OK	negbinomial.size	0	0	TRUE
Cstf2t	1	OK	negbinomial.size	0	0	TRUE
Ctdsp2	2	OK	negbinomial.size	0	0	TRUE
Ctnnd1	1	OK	negbinomial.size	0	0	TRUE
Cxcl12	3	OK	negbinomial.size	0	0	TRUE
Cxxc5	3	OK	negbinomial.size	0	0	TRUE
Cyc1	3	OK	negbinomial.size	0	0	TRUE
Dbi	3	OK	negbinomial.size	0	0	TRUE
Dctn4	2	OK	negbinomial.size	0	0	TRUE
Ddah1	2	OK	negbinomial.size	0	0	TRUE
Ddhd2	1	OK	negbinomial.size	0	0	TRUE
Ddt	2	OK	negbinomial.size	0	0	TRUE
Dek	3	OK	negbinomial.size	0	0	TRUE
Dgcr8	2	OK	negbinomial.size	0	0	TRUE
Dhrs3	1	OK	negbinomial.size	0	0	TRUE
Dip2b	1	OK	negbinomial.size	0	0	TRUE
Dlat	3	OK	negbinomial.size	0	0	TRUE
Dnaja1	1	OK	negbinomial.size	0	0	TRUE
Dnlz	3	OK	negbinomial.size	0	0	TRUE
Dpy19l1	1	OK	negbinomial.size	0	0	TRUE
Dpysl2	1	OK	negbinomial.size	0	0	TRUE
Drap1	3	OK	negbinomial.size	0	0	TRUE
Dstn	1	OK	negbinomial.size	0	0	TRUE
Dtnbp1	3	OK	negbinomial.size	0	0	TRUE
Dut	3	OK	negbinomial.size	0	0	TRUE
Dvl3	2	OK	negbinomial.size	0	0	TRUE
Dynll2	3	OK	negbinomial.size	0	0	TRUE
Dyrk1a	1	OK	negbinomial.size	0	0	TRUE
Ece1	2	OK	negbinomial.size	0	0	TRUE
Eci1	3	OK	negbinomial.size	0	0	TRUE
Edem1	1	OK	negbinomial.size	0	0	TRUE
Edf1	3	OK	negbinomial.size	0	0	TRUE
Eef1g	2	OK	negbinomial.size	0	0	TRUE
Efcab14	2	OK	negbinomial.size	0	0	TRUE
Efna1	2	OK	negbinomial.size	0	0	TRUE
Efna5	1	OK	negbinomial.size	0	0	TRUE
Efnb2	1	OK	negbinomial.size	0	0	TRUE
Ehd1	2	OK	negbinomial.size	0	0	TRUE
Ehd4	3	OK	negbinomial.size	0	0	TRUE
Eid1	3	OK	negbinomial.size	0	0	TRUE
Eif3e	1	OK	negbinomial.size	0	0	TRUE
Eif3f	3	OK	negbinomial.size	0	0	TRUE
Eif4a1	2	OK	negbinomial.size	0	0	TRUE
Eif4a2	1	OK	negbinomial.size	0	0	TRUE
Eif4e	1	OK	negbinomial.size	0	0	TRUE
Eif4ebp1	3	OK	negbinomial.size	0	0	TRUE
Eif4enif1	1	OK	negbinomial.size	0	0	TRUE
Eif5a	1	OK	negbinomial.size	0	0	TRUE
Eif5b	3	OK	negbinomial.size	0	0	TRUE
Elf2	3	OK	negbinomial.size	0	0	TRUE
Elovl5	1	OK	negbinomial.size	0	0	TRUE
Emc6	3	OK	negbinomial.size	0	0	TRUE
Emd	3	OK	negbinomial.size	0	0	TRUE
Enc1	1	OK	negbinomial.size	0	0	TRUE
Eno1b	1	OK	negbinomial.size	0	0	TRUE
Epb41l5	2	OK	negbinomial.size	0	0	TRUE
Epha7	2	OK	negbinomial.size	0	0	TRUE
Erh	1	OK	negbinomial.size	0	0	TRUE
Eri3	1	OK	negbinomial.size	0	0	TRUE
Etfa	3	OK	negbinomial.size	0	0	TRUE
Etfb	2	OK	negbinomial.size	0	0	TRUE
Exoc8	2	OK	negbinomial.size	0	0	TRUE
F11r	2	OK	negbinomial.size	0	0	TRUE
Fabp3	3	OK	negbinomial.size	0	0	TRUE
Fam104a	3	OK	negbinomial.size	0	0	TRUE
Fam120a	1	OK	negbinomial.size	0	0	TRUE
Fam136a	1	OK	negbinomial.size	0	0	TRUE
Fam162a	3	OK	negbinomial.size	0	0	TRUE
Fam219b	1	OK	negbinomial.size	0	0	TRUE
Fbxl22	3	OK	negbinomial.size	0	0	TRUE
Fbxo32	2	OK	negbinomial.size	0	0	TRUE
Fdft1	1	OK	negbinomial.size	0	0	TRUE
Fdps	2	OK	negbinomial.size	0	0	TRUE
Fdx1	3	OK	negbinomial.size	0	0	TRUE
Fem1b	1	OK	negbinomial.size	0	0	TRUE
Fign	1	OK	negbinomial.size	0	0	TRUE
Fkbp3	3	OK	negbinomial.size	0	0	TRUE
Flna	2	OK	negbinomial.size	0	0	TRUE
Flrt3	1	OK	negbinomial.size	0	0	TRUE
Foxm1	2	OK	negbinomial.size	0	0	TRUE
Foxn3	1	OK	negbinomial.size	0	0	TRUE
Fras1	2	OK	negbinomial.size	0	0	TRUE
Peg12	1	OK	negbinomial.size	0	0	TRUE
Frmd4b	2	OK	negbinomial.size	0	0	TRUE
Fstl1	2	OK	negbinomial.size	0	0	TRUE
Ftl1	2	OK	negbinomial.size	0	0	TRUE
Fus	3	OK	negbinomial.size	0	0	TRUE
Fxr1	3	OK	negbinomial.size	0	0	TRUE
Fxyd1	3	OK	negbinomial.size	0	0	TRUE
Fzd2	3	OK	negbinomial.size	0	0	TRUE
G3bp1	1	OK	negbinomial.size	0	0	TRUE
Gadd45gip1	3	OK	negbinomial.size	0	0	TRUE
Galk1	3	OK	negbinomial.size	0	0	TRUE
Gapdh	2	OK	negbinomial.size	0	0	TRUE
Gas6	3	OK	negbinomial.size	0	0	TRUE
Gatad1	2	OK	negbinomial.size	0	0	TRUE
Gid4	1	OK	negbinomial.size	0	0	TRUE
Glipr2	1	OK	negbinomial.size	0	0	TRUE
Glo1	1	OK	negbinomial.size	0	0	TRUE
Glrx5	3	OK	negbinomial.size	0	0	TRUE
Gm2a	2	OK	negbinomial.size	0	0	TRUE
Gmps	1	OK	negbinomial.size	0	0	TRUE
Gna11	1	OK	negbinomial.size	0	0	TRUE
Gna12	1	OK	negbinomial.size	0	0	TRUE
Gnai2	3	OK	negbinomial.size	0	0	TRUE
Gnas	3	OK	negbinomial.size	0	0	TRUE
Gnb1	1	OK	negbinomial.size	0	0	TRUE
Gnb2	3	OK	negbinomial.size	0	0	TRUE
Gnb5	1	OK	negbinomial.size	0	0	TRUE
Golga7	1	OK	negbinomial.size	0	0	TRUE
Golt1b	1	OK	negbinomial.size	0	0	TRUE
Gpi1	1	OK	negbinomial.size	0	0	TRUE
Gpn1	1	OK	negbinomial.size	0	0	TRUE
Gps1	2	OK	negbinomial.size	0	0	TRUE
Gpx3	2	OK	negbinomial.size	0	0	TRUE
Gpx4	2	OK	negbinomial.size	0	0	TRUE
Grb2	3	OK	negbinomial.size	0	0	TRUE
Gsk3b	2	OK	negbinomial.size	0	0	TRUE
Gsn	3	OK	negbinomial.size	0	0	TRUE
Gtf2a1	1	OK	negbinomial.size	0	0	TRUE
Gtf2h5	3	OK	negbinomial.size	0	0	TRUE
Gtf3c3	1	OK	negbinomial.size	0	0	TRUE
Gyg	1	OK	negbinomial.size	0	0	TRUE
Hax1	2	OK	negbinomial.size	0	0	TRUE
Hba-a1	3	OK	negbinomial.size	0	0	TRUE
Hbb-y	3	OK	negbinomial.size	0	0	TRUE
Hbp1	2	OK	negbinomial.size	0	0	TRUE
Hbs1l	2	OK	negbinomial.size	0	0	TRUE
Herc1	2	OK	negbinomial.size	0	0	TRUE
Hibadh	3	OK	negbinomial.size	0	0	TRUE
Higd2a	3	OK	negbinomial.size	0	0	TRUE
Hint1	3	OK	negbinomial.size	0	0	TRUE
Hint2	3	OK	negbinomial.size	0	0	TRUE
Hipk1	1	OK	negbinomial.size	0	0	TRUE
Hipk3	2	OK	negbinomial.size	0	0	TRUE
Hirip3	3	OK	negbinomial.size	0	0	TRUE
Hk2	2	OK	negbinomial.size	0	0	TRUE
Hmg20b	3	OK	negbinomial.size	0	0	TRUE
Hmga1	1	OK	negbinomial.size	0	0	TRUE
Hmga2	2	OK	negbinomial.size	0	0	TRUE
Hmgb1	1	OK	negbinomial.size	0	0	TRUE
Hmgcr	1	OK	negbinomial.size	0	0	TRUE
Hmgcs1	1	OK	negbinomial.size	0	0	TRUE
Hmgn3	3	OK	negbinomial.size	0	0	TRUE
Hnrnpab	3	OK	negbinomial.size	0	0	TRUE
Hnrnpd	3	OK	negbinomial.size	0	0	TRUE
Hnrnpf	1	OK	negbinomial.size	0	0	TRUE
Hnrnpk	1	OK	negbinomial.size	0	0	TRUE
Hnrnpm	3	OK	negbinomial.size	0	0	TRUE
Hnrnpu	2	OK	negbinomial.size	0	0	TRUE
Hopx	3	OK	negbinomial.size	0	0	TRUE
Hsdl1	1	OK	negbinomial.size	0	0	TRUE
Hspa8	1	OK	negbinomial.size	0	0	TRUE
Hspa9	3	OK	negbinomial.size	0	0	TRUE
Hspb1	3	OK	negbinomial.size	0	0	TRUE
Huwe1	2	OK	negbinomial.size	0	0	TRUE
Idh1	1	OK	negbinomial.size	0	0	TRUE
Idh2	3	OK	negbinomial.size	0	0	TRUE
Ier2	3	OK	negbinomial.size	0	0	TRUE
Ift46	2	OK	negbinomial.size	0	0	TRUE
Igf2	3	OK	negbinomial.size	0	0	TRUE
Igf2bp1	1	OK	negbinomial.size	0	0	TRUE
Igf2r	2	OK	negbinomial.size	0	0	TRUE
Igfbp5	2	OK	negbinomial.size	0	0	TRUE
Ilf3	1	OK	negbinomial.size	0	0	TRUE
Ilk	3	OK	negbinomial.size	0	0	TRUE
Imp4	1	OK	negbinomial.size	0	0	TRUE
Impact	1	OK	negbinomial.size	0	0	TRUE
Impdh2	1	OK	negbinomial.size	0	0	TRUE
Inafm2	1	OK	negbinomial.size	0	0	TRUE
Ing5	1	OK	negbinomial.size	0	0	TRUE
Inpp4a	1	OK	negbinomial.size	0	0	TRUE
Ints7	1	OK	negbinomial.size	0	0	TRUE
Ip6k2	2	OK	negbinomial.size	0	0	TRUE
Iqgap1	2	OK	negbinomial.size	0	0	TRUE
Itga6	2	OK	negbinomial.size	0	0	TRUE
Itgb1	3	OK	negbinomial.size	0	0	TRUE
Itm2a	1	OK	negbinomial.size	0	0	TRUE
Itm2b	3	OK	negbinomial.size	0	0	TRUE
Itm2c	3	OK	negbinomial.size	0	0	TRUE
Itpripl1	1	OK	negbinomial.size	0	0	TRUE
Jag1	1	OK	negbinomial.size	0	0	TRUE
Jarid2	2	OK	negbinomial.size	0	0	TRUE
Jmjd6	2	OK	negbinomial.size	0	0	TRUE
Josd2	3	OK	negbinomial.size	0	0	TRUE
Jun	3	OK	negbinomial.size	0	0	TRUE
Jund	3	OK	negbinomial.size	0	0	TRUE
Kcne1	3	OK	negbinomial.size	0	0	TRUE
Kcng2	3	OK	negbinomial.size	0	0	TRUE
Kcnk3	2	OK	negbinomial.size	0	0	TRUE
Kdelr2	1	OK	negbinomial.size	0	0	TRUE
Khdrbs1	3	OK	negbinomial.size	0	0	TRUE
Klc1	3	OK	negbinomial.size	0	0	TRUE
Klf13	2	OK	negbinomial.size	0	0	TRUE
Klhl31	1	OK	negbinomial.size	0	0	TRUE
Klhl9	2	OK	negbinomial.size	0	0	TRUE
Kmt2d	2	OK	negbinomial.size	0	0	TRUE
Kpna2	1	OK	negbinomial.size	0	0	TRUE
Krt8	2	OK	negbinomial.size	0	0	TRUE
Lamp1	3	OK	negbinomial.size	0	0	TRUE
Laptm4a	3	OK	negbinomial.size	0	0	TRUE
Lars2	2	OK	negbinomial.size	0	0	TRUE
Lbh	3	OK	negbinomial.size	0	0	TRUE
Lbr	1	OK	negbinomial.size	0	0	TRUE
Lgals1	3	OK	negbinomial.size	0	0	TRUE
Lgr4	1	OK	negbinomial.size	0	0	TRUE
Lifr	1	OK	negbinomial.size	0	0	TRUE
Lin28a	2	OK	negbinomial.size	0	0	TRUE
Lmnb1	3	OK	negbinomial.size	0	0	TRUE
Lmo7	3	OK	negbinomial.size	0	0	TRUE
Lmod1	1	OK	negbinomial.size	0	0	TRUE
Lmod2	3	OK	negbinomial.size	0	0	TRUE
Lmod3	3	OK	negbinomial.size	0	0	TRUE
Lonrf2	2	OK	negbinomial.size	0	0	TRUE
Loxl2	3	OK	negbinomial.size	0	0	TRUE
Lpp	1	OK	negbinomial.size	0	0	TRUE
Lrp4	2	OK	negbinomial.size	0	0	TRUE
Lrrc58	2	OK	negbinomial.size	0	0	TRUE
Lrrc8a	2	OK	negbinomial.size	0	0	TRUE
Lsm3	1	OK	negbinomial.size	0	0	TRUE
Lsm4	3	OK	negbinomial.size	0	0	TRUE
Lyrm4	2	OK	negbinomial.size	0	0	TRUE
Macf1	2	OK	negbinomial.size	0	0	TRUE
Mafg	1	OK	negbinomial.size	0	0	TRUE
Maged2	1	OK	negbinomial.size	0	0	TRUE
Malsu1	3	OK	negbinomial.size	0	0	TRUE
Maml2	2	OK	negbinomial.size	0	0	TRUE
Manf	2	OK	negbinomial.size	0	0	TRUE
Map1b	1	OK	negbinomial.size	0	0	TRUE
Map1lc3a	3	OK	negbinomial.size	0	0	TRUE
Map2k2	3	OK	negbinomial.size	0	0	TRUE
Map3k1	2	OK	negbinomial.size	0	0	TRUE
Mapk1ip1l	1	OK	negbinomial.size	0	0	TRUE
Mapkapk5	1	OK	negbinomial.size	0	0	TRUE
Marcksl1	3	OK	negbinomial.size	0	0	TRUE
Mast4	2	OK	negbinomial.size	0	0	TRUE
Mat2a	1	OK	negbinomial.size	0	0	TRUE
Mau2	1	OK	negbinomial.size	0	0	TRUE
Mb	3	OK	negbinomial.size	0	0	TRUE
Mbd3	3	OK	negbinomial.size	0	0	TRUE
Mbnl1	1	OK	negbinomial.size	0	0	TRUE
Mcc	1	OK	negbinomial.size	0	0	TRUE
Mcmbp	2	OK	negbinomial.size	0	0	TRUE
Mcu	1	OK	negbinomial.size	0	0	TRUE
Mdm4	1	OK	negbinomial.size	0	0	TRUE
Mdn1	1	OK	negbinomial.size	0	0	TRUE
Med1	2	OK	negbinomial.size	0	0	TRUE
Med19	3	OK	negbinomial.size	0	0	TRUE
Med30	3	OK	negbinomial.size	0	0	TRUE
Mef2a	3	OK	negbinomial.size	0	0	TRUE
Mef2c	2	OK	negbinomial.size	0	0	TRUE
Meis1	1	OK	negbinomial.size	0	0	TRUE
Mettl17	1	OK	negbinomial.size	0	0	TRUE
Mettl4	1	OK	negbinomial.size	0	0	TRUE
Mettl9	3	OK	negbinomial.size	0	0	TRUE
Mgst3	3	OK	negbinomial.size	0	0	TRUE
Mib1	2	OK	negbinomial.size	0	0	TRUE
Micu2	3	OK	negbinomial.size	0	0	TRUE
Mief1	1	OK	negbinomial.size	0	0	TRUE
Mief2	2	OK	negbinomial.size	0	0	TRUE
Mier1	2	OK	negbinomial.size	0	0	TRUE
Mier3	1	OK	negbinomial.size	0	0	TRUE
Mkln1	1	OK	negbinomial.size	0	0	TRUE
Mlf1	3	OK	negbinomial.size	0	0	TRUE
Mmd	3	OK	negbinomial.size	0	0	TRUE
Mn1	2	OK	negbinomial.size	0	0	TRUE
Morf4l2	1	OK	negbinomial.size	0	0	TRUE
Mpc2	3	OK	negbinomial.size	0	0	TRUE
Mpp6	3	OK	negbinomial.size	0	0	TRUE
Mrfap1	1	OK	negbinomial.size	0	0	TRUE
Mrpl23	2	OK	negbinomial.size	0	0	TRUE
Mrpl3	3	OK	negbinomial.size	0	0	TRUE
Mrpl34	3	OK	negbinomial.size	0	0	TRUE
Mrpl52	3	OK	negbinomial.size	0	0	TRUE
Mrpl54	3	OK	negbinomial.size	0	0	TRUE
Mrpl57	3	OK	negbinomial.size	0	0	TRUE
Mrps15	3	OK	negbinomial.size	0	0	TRUE
Mrps18b	2	OK	negbinomial.size	0	0	TRUE
Mrps22	3	OK	negbinomial.size	0	0	TRUE
Mrps24	3	OK	negbinomial.size	0	0	TRUE
Mrps28	3	OK	negbinomial.size	0	0	TRUE
Mrps30	3	OK	negbinomial.size	0	0	TRUE
Mrps36	1	OK	negbinomial.size	0	0	TRUE
Mt1	3	OK	negbinomial.size	0	0	TRUE
Mtdh	3	OK	negbinomial.size	0	0	TRUE
Mtus2	3	OK	negbinomial.size	0	0	TRUE
Mtx2	3	OK	negbinomial.size	0	0	TRUE
Mybphl	1	OK	negbinomial.size	0	0	TRUE
Myef2	2	OK	negbinomial.size	0	0	TRUE
Myh9	2	OK	negbinomial.size	0	0	TRUE
Myl12a	3	OK	negbinomial.size	0	0	TRUE
Myl2	3	OK	negbinomial.size	0	0	TRUE
Myl3	3	OK	negbinomial.size	0	0	TRUE
Myl7	2	OK	negbinomial.size	0	0	TRUE
Myocd	1	OK	negbinomial.size	0	0	TRUE
Myoz2	3	OK	negbinomial.size	0	0	TRUE
Naa20	1	OK	negbinomial.size	0	0	TRUE
Naa50	3	OK	negbinomial.size	0	0	TRUE
Nap1l4	3	OK	negbinomial.size	0	0	TRUE
Ncoa3	2	OK	negbinomial.size	0	0	TRUE
Ncs1	1	OK	negbinomial.size	0	0	TRUE
Ndrg3	2	OK	negbinomial.size	0	0	TRUE
Ndufa12	3	OK	negbinomial.size	0	0	TRUE
Ndufa13	3	OK	negbinomial.size	0	0	TRUE
Ndufa2	3	OK	negbinomial.size	0	0	TRUE
Ndufa3	3	OK	negbinomial.size	0	0	TRUE
Ndufa4	3	OK	negbinomial.size	0	0	TRUE
Ndufa5	3	OK	negbinomial.size	0	0	TRUE
Ndufa6	3	OK	negbinomial.size	0	0	TRUE
Ndufa7	3	OK	negbinomial.size	0	0	TRUE
Ndufa8	3	OK	negbinomial.size	0	0	TRUE
Ndufaf6	3	OK	negbinomial.size	0	0	TRUE
Ndufb10	3	OK	negbinomial.size	0	0	TRUE
Ndufb2	3	OK	negbinomial.size	0	0	TRUE
Ndufb3	3	OK	negbinomial.size	0	0	TRUE
Ndufb4	3	OK	negbinomial.size	0	0	TRUE
Ndufb6	3	OK	negbinomial.size	0	0	TRUE
Ndufb7	3	OK	negbinomial.size	0	0	TRUE
Ndufc1	3	OK	negbinomial.size	0	0	TRUE
Ndufc2	3	OK	negbinomial.size	0	0	TRUE
Ndufs2	3	OK	negbinomial.size	0	0	TRUE
Ndufs7	3	OK	negbinomial.size	0	0	TRUE
Ndufv3	3	OK	negbinomial.size	0	0	TRUE
Nebl	1	OK	negbinomial.size	0	0	TRUE
Nenf	3	OK	negbinomial.size	0	0	TRUE
Nexn	3	OK	negbinomial.size	0	0	TRUE
Nf1	1	OK	negbinomial.size	0	0	TRUE
Nkx2-5	3	OK	negbinomial.size	0	0	TRUE
Nmd3	1	OK	negbinomial.size	0	0	TRUE
Nme2	1	OK	negbinomial.size	0	0	TRUE
Nmt2	2	OK	negbinomial.size	0	0	TRUE
Nol7	3	OK	negbinomial.size	0	0	TRUE
Nono	1	OK	negbinomial.size	0	0	TRUE
Nop56	1	OK	negbinomial.size	0	0	TRUE
Npm1	1	OK	negbinomial.size	0	0	TRUE
Nppa	3	OK	negbinomial.size	0	0	TRUE
Nppb	3	OK	negbinomial.size	0	0	TRUE
Nr2f2	2	OK	negbinomial.size	0	0	TRUE
Nrap	3	OK	negbinomial.size	0	0	TRUE
Nras	1	OK	negbinomial.size	0	0	TRUE
Nsd1	1	OK	negbinomial.size	0	0	TRUE
Nsdhl	1	OK	negbinomial.size	0	0	TRUE
Nudt3	2	OK	negbinomial.size	0	0	TRUE
Nudt5	1	OK	negbinomial.size	0	0	TRUE
Nxf1	2	OK	negbinomial.size	0	0	TRUE
Oaz1	2	OK	negbinomial.size	0	0	TRUE
Odc1	2	OK	negbinomial.size	0	0	TRUE
Orc5	1	OK	negbinomial.size	0	0	TRUE
Osbpl8	3	OK	negbinomial.size	0	0	TRUE
Oser1	2	OK	negbinomial.size	0	0	TRUE
Otub1	1	OK	negbinomial.size	0	0	TRUE
Oxct1	3	OK	negbinomial.size	0	0	TRUE
Pabpc4l	2	OK	negbinomial.size	0	0	TRUE
Paip1	3	OK	negbinomial.size	0	0	TRUE
Pam	3	OK	negbinomial.size	0	0	TRUE
Pan3	2	OK	negbinomial.size	0	0	TRUE
Pcbp1	3	OK	negbinomial.size	0	0	TRUE
Pdap1	3	OK	negbinomial.size	0	0	TRUE
Pdgfa	3	OK	negbinomial.size	0	0	TRUE
Pdlim7	2	OK	negbinomial.size	0	0	TRUE
Pdp2	1	OK	negbinomial.size	0	0	TRUE
Pdpn	2	OK	negbinomial.size	0	0	TRUE
Peg3	2	OK	negbinomial.size	0	0	TRUE
Perp	3	OK	negbinomial.size	0	0	TRUE
Pfas	2	OK	negbinomial.size	0	0	TRUE
Pfdn2	3	OK	negbinomial.size	0	0	TRUE
Pfdn4	3	OK	negbinomial.size	0	0	TRUE
Pfn1	3	OK	negbinomial.size	0	0	TRUE
Pgam1	1	OK	negbinomial.size	0	0	TRUE
Pgk1	2	OK	negbinomial.size	0	0	TRUE
Pgls	3	OK	negbinomial.size	0	0	TRUE
Pgm1	2	OK	negbinomial.size	0	0	TRUE
Pgm2	3	OK	negbinomial.size	0	0	TRUE
Pgp	3	OK	negbinomial.size	0	0	TRUE
Pgrmc2	3	OK	negbinomial.size	0	0	TRUE
Phactr2	1	OK	negbinomial.size	0	0	TRUE
Phldb2	3	OK	negbinomial.size	0	0	TRUE
Pigm	1	OK	negbinomial.size	0	0	TRUE
Pik3c2b	2	OK	negbinomial.size	0	0	TRUE
Pisd	1	OK	negbinomial.size	0	0	TRUE
Pkm	1	OK	negbinomial.size	0	0	TRUE
Pkp2	3	OK	negbinomial.size	0	0	TRUE
Plagl1	1	OK	negbinomial.size	0	0	TRUE
Plec	2	OK	negbinomial.size	0	0	TRUE
Plek	1	OK	negbinomial.size	0	0	TRUE
Plekha8	1	OK	negbinomial.size	0	0	TRUE
Pln	3	OK	negbinomial.size	0	0	TRUE
Plp2	2	OK	negbinomial.size	0	0	TRUE
Pls3	1	OK	negbinomial.size	0	0	TRUE
Pnn	3	OK	negbinomial.size	0	0	TRUE
Pnrc1	3	OK	negbinomial.size	0	0	TRUE
Poldip3	1	OK	negbinomial.size	0	0	TRUE
Polr2f	3	OK	negbinomial.size	0	0	TRUE
Polr2m	1	OK	negbinomial.size	0	0	TRUE
Ppa2	3	OK	negbinomial.size	0	0	TRUE
Ppbp	1	OK	negbinomial.size	0	0	TRUE
Ppia	2	OK	negbinomial.size	0	0	TRUE
Ppif	3	OK	negbinomial.size	0	0	TRUE
Ppm1h	2	OK	negbinomial.size	0	0	TRUE
Ppm1k	1	OK	negbinomial.size	0	0	TRUE
Ppp1ca	1	OK	negbinomial.size	0	0	TRUE
Ppp1r14b	3	OK	negbinomial.size	0	0	TRUE
Ppp1r14c	3	OK	negbinomial.size	0	0	TRUE
Ppp2ca	1	OK	negbinomial.size	0	0	TRUE
Ppp2r1a	1	OK	negbinomial.size	0	0	TRUE
Ppp2r1b	1	OK	negbinomial.size	0	0	TRUE
Ppp2r5a	2	OK	negbinomial.size	0	0	TRUE
Ppp4r1	1	OK	negbinomial.size	0	0	TRUE
Ppp6c	1	OK	negbinomial.size	0	0	TRUE
Prdx5	3	OK	negbinomial.size	0	0	TRUE
Prdx6	1	OK	negbinomial.size	0	0	TRUE
Prmt2	2	OK	negbinomial.size	0	0	TRUE
Prmt7	1	OK	negbinomial.size	0	0	TRUE
Prnp	3	OK	negbinomial.size	0	0	TRUE
Prpf19	3	OK	negbinomial.size	0	0	TRUE
Prpf39	1	OK	negbinomial.size	0	0	TRUE
Prpf8	2	OK	negbinomial.size	0	0	TRUE
Prr14l	1	OK	negbinomial.size	0	0	TRUE
Prtg	1	OK	negbinomial.size	0	0	TRUE
Psap	3	OK	negbinomial.size	0	0	TRUE
Psma3	2	OK	negbinomial.size	0	0	TRUE
Psmb4	3	OK	negbinomial.size	0	0	TRUE
Psmb7	1	OK	negbinomial.size	0	0	TRUE
Psmc5	1	OK	negbinomial.size	0	0	TRUE
Psmd2	1	OK	negbinomial.size	0	0	TRUE
Psmd3	3	OK	negbinomial.size	0	0	TRUE
Psmg4	3	OK	negbinomial.size	0	0	TRUE
Ptcd3	1	OK	negbinomial.size	0	0	TRUE
Ptges3	1	OK	negbinomial.size	0	0	TRUE
Ptn	3	OK	negbinomial.size	0	0	TRUE
Ptp4a1	2	OK	negbinomial.size	0	0	TRUE
Ptp4a2	1	OK	negbinomial.size	0	0	TRUE
Ptprs	2	OK	negbinomial.size	0	0	TRUE
Pttg1ip	2	OK	negbinomial.size	0	0	TRUE
Pum1	1	OK	negbinomial.size	0	0	TRUE
Pygm	1	OK	negbinomial.size	0	0	TRUE
Pyurf	1	OK	negbinomial.size	0	0	TRUE
Qk	2	OK	negbinomial.size	0	0	TRUE
Rab2a	3	OK	negbinomial.size	0	0	TRUE
Rab31	1	OK	negbinomial.size	0	0	TRUE
Rab4a	1	OK	negbinomial.size	0	0	TRUE
Rab6a	3	OK	negbinomial.size	0	0	TRUE
Rabac1	3	OK	negbinomial.size	0	0	TRUE
Rala	3	OK	negbinomial.size	0	0	TRUE
Rapgef2	2	OK	negbinomial.size	0	0	TRUE
Rassf5	2	OK	negbinomial.size	0	0	TRUE
Rbm15	1	OK	negbinomial.size	0	0	TRUE
Rbm3	1	OK	negbinomial.size	0	0	TRUE
Rbm5	2	OK	negbinomial.size	0	0	TRUE
Rbpms	3	OK	negbinomial.size	0	0	TRUE
Rdh13	2	OK	negbinomial.size	0	0	TRUE
Rgs5	1	OK	negbinomial.size	0	0	TRUE
Rheb	3	OK	negbinomial.size	0	0	TRUE
Rlim	1	OK	negbinomial.size	0	0	TRUE
Rmnd1	1	OK	negbinomial.size	0	0	TRUE
Rnaseh2c	3	OK	negbinomial.size	0	0	TRUE
Rnf4	1	OK	negbinomial.size	0	0	TRUE
Romo1	3	OK	negbinomial.size	0	0	TRUE
Rp9	3	OK	negbinomial.size	0	0	TRUE
Rpl10a	2	OK	negbinomial.size	0	0	TRUE
Rpl13	2	OK	negbinomial.size	0	0	TRUE
Rpl15	2	OK	negbinomial.size	0	0	TRUE
Rpl18a	2	OK	negbinomial.size	0	0	TRUE
Rpl19	2	OK	negbinomial.size	0	0	TRUE
Rpl22	3	OK	negbinomial.size	0	0	TRUE
Rpl24	2	OK	negbinomial.size	0	0	TRUE
Rpl26	3	OK	negbinomial.size	0	0	TRUE
Rpl29	3	OK	negbinomial.size	0	0	TRUE
Rpl3	2	OK	negbinomial.size	0	0	TRUE
Rpl30	2	OK	negbinomial.size	0	0	TRUE
Gm2000	3	OK	negbinomial.size	0	0	TRUE
Rpl5	2	OK	negbinomial.size	0	0	TRUE
Rpl6	2	OK	negbinomial.size	0	0	TRUE
Rpl7	2	OK	negbinomial.size	0	0	TRUE
Rplp1	3	OK	negbinomial.size	0	0	TRUE
Rps16	2	OK	negbinomial.size	0	0	TRUE
Rps19	2	OK	negbinomial.size	0	0	TRUE
Rps2	3	OK	negbinomial.size	0	0	TRUE
Rps24	3	OK	negbinomial.size	0	0	TRUE
Rps25	2	OK	negbinomial.size	0	0	TRUE
Rps27l	3	OK	negbinomial.size	0	0	TRUE
Rps28	2	OK	negbinomial.size	0	0	TRUE
Rps29	2	OK	negbinomial.size	0	0	TRUE
Rps4x	2	OK	negbinomial.size	0	0	TRUE
Rps5	3	OK	negbinomial.size	0	0	TRUE
Rps6	2	OK	negbinomial.size	0	0	TRUE
Rps6ka1	1	OK	negbinomial.size	0	0	TRUE
Rps6ka2	2	OK	negbinomial.size	0	0	TRUE
Rrad	3	OK	negbinomial.size	0	0	TRUE
Rrn3	1	OK	negbinomial.size	0	0	TRUE
Rrp1	3	OK	negbinomial.size	0	0	TRUE
Rsbn1l	3	OK	negbinomial.size	0	0	TRUE
Ddi2	1	OK	negbinomial.size	0	0	TRUE
Rtf1	3	OK	negbinomial.size	0	0	TRUE
Rtn3	3	OK	negbinomial.size	0	0	TRUE
Runx1t1	2	OK	negbinomial.size	0	0	TRUE
Ruvbl2	1	OK	negbinomial.size	0	0	TRUE
Ryr2	2	OK	negbinomial.size	0	0	TRUE
S100a1	3	OK	negbinomial.size	0	0	TRUE
S100a11	3	OK	negbinomial.size	0	0	TRUE
Safb	3	OK	negbinomial.size	0	0	TRUE
Sall4	2	OK	negbinomial.size	0	0	TRUE
Samm50	3	OK	negbinomial.size	0	0	TRUE
Sap30	3	OK	negbinomial.size	0	0	TRUE
Sat1	1	OK	negbinomial.size	0	0	TRUE
Scd2	2	OK	negbinomial.size	0	0	TRUE
Scn2b	1	OK	negbinomial.size	0	0	TRUE
Sdhc	3	OK	negbinomial.size	0	0	TRUE
Sec23ip	1	OK	negbinomial.size	0	0	TRUE
Sec61a1	1	OK	negbinomial.size	0	0	TRUE
Sec61g	2	OK	negbinomial.size	0	0	TRUE
Sema3a	1	OK	negbinomial.size	0	0	TRUE
Sema3c	1	OK	negbinomial.size	0	0	TRUE
Serbp1	3	OK	negbinomial.size	0	0	TRUE
Serf1	3	OK	negbinomial.size	0	0	TRUE
Serpinh1	3	OK	negbinomial.size	0	0	TRUE
Set	1	OK	negbinomial.size	0	0	TRUE
Sf1	1	OK	negbinomial.size	0	0	TRUE
Sf3b3	1	OK	negbinomial.size	0	0	TRUE
Sfrp1	3	OK	negbinomial.size	0	0	TRUE
Sh3bgr	3	OK	negbinomial.size	0	0	TRUE
Sh3glb1	3	OK	negbinomial.size	0	0	TRUE
Skil	2	OK	negbinomial.size	0	0	TRUE
Slain2	3	OK	negbinomial.size	0	0	TRUE
Slbp	1	OK	negbinomial.size	0	0	TRUE
Slc12a6	1	OK	negbinomial.size	0	0	TRUE
Slc16a3	3	OK	negbinomial.size	0	0	TRUE
Slc18a2	1	OK	negbinomial.size	0	0	TRUE
Slc1a3	1	OK	negbinomial.size	0	0	TRUE
Slc25a17	1	OK	negbinomial.size	0	0	TRUE
Slc25a36	2	OK	negbinomial.size	0	0	TRUE
Slc25a51	1	OK	negbinomial.size	0	0	TRUE
Slc35a4	1	OK	negbinomial.size	0	0	TRUE
Slc38a2	1	OK	negbinomial.size	0	0	TRUE
Slc39a1	1	OK	negbinomial.size	0	0	TRUE
Slc44a1	2	OK	negbinomial.size	0	0	TRUE
Slc5a3	1	OK	negbinomial.size	0	0	TRUE
Slk	3	OK	negbinomial.size	0	0	TRUE
Smad3	1	OK	negbinomial.size	0	0	TRUE
Smarce1	1	OK	negbinomial.size	0	0	TRUE
Smc4	3	OK	negbinomial.size	0	0	TRUE
Smdt1	3	OK	negbinomial.size	0	0	TRUE
Smg7	2	OK	negbinomial.size	0	0	TRUE
Smpx	3	OK	negbinomial.size	0	0	TRUE
Smu1	1	OK	negbinomial.size	0	0	TRUE
Smyd2	3	OK	negbinomial.size	0	0	TRUE
Snap91	3	OK	negbinomial.size	0	0	TRUE
Snrnp40	1	OK	negbinomial.size	0	0	TRUE
Snrnp70	3	OK	negbinomial.size	0	0	TRUE
Snrpd3	3	OK	negbinomial.size	0	0	TRUE
Snrpn	2	OK	negbinomial.size	0	0	TRUE
Sod1	1	OK	negbinomial.size	0	0	TRUE
Sox4	3	OK	negbinomial.size	0	0	TRUE
Sp1	1	OK	negbinomial.size	0	0	TRUE
Spag7	2	OK	negbinomial.size	0	0	TRUE
Sphkap	2	OK	negbinomial.size	0	0	TRUE
Spin1	2	OK	negbinomial.size	0	0	TRUE
Spint2	3	OK	negbinomial.size	0	0	TRUE
Spon1	2	OK	negbinomial.size	0	0	TRUE
Spry4	2	OK	negbinomial.size	0	0	TRUE
Sptbn1	2	OK	negbinomial.size	0	0	TRUE
Sptssa	1	OK	negbinomial.size	0	0	TRUE
Srcap	1	OK	negbinomial.size	0	0	TRUE
Srpk1	1	OK	negbinomial.size	0	0	TRUE
Srrm2	3	OK	negbinomial.size	0	0	TRUE
Srrt	3	OK	negbinomial.size	0	0	TRUE
Srsf1	1	OK	negbinomial.size	0	0	TRUE
Srsf10	1	OK	negbinomial.size	0	0	TRUE
Srsf3	1	OK	negbinomial.size	0	0	TRUE
Srsf7	1	OK	negbinomial.size	0	0	TRUE
Ssh1	1	OK	negbinomial.size	0	0	TRUE
Sspn	3	OK	negbinomial.size	0	0	TRUE
Ssr1	1	OK	negbinomial.size	0	0	TRUE
Ssr3	1	OK	negbinomial.size	0	0	TRUE
St13	2	OK	negbinomial.size	0	0	TRUE
Stk38l	1	OK	negbinomial.size	0	0	TRUE
Stmn1	2	OK	negbinomial.size	0	0	TRUE
Strn	1	OK	negbinomial.size	0	0	TRUE
Stt3a	1	OK	negbinomial.size	0	0	TRUE
Stt3b	1	OK	negbinomial.size	0	0	TRUE
Stub1	3	OK	negbinomial.size	0	0	TRUE
Stx4a	3	OK	negbinomial.size	0	0	TRUE
Sumo2	2	OK	negbinomial.size	0	0	TRUE
Swi5	3	OK	negbinomial.size	0	0	TRUE
Taf6	1	OK	negbinomial.size	0	0	TRUE
Tagln	1	OK	negbinomial.size	0	0	TRUE
Tagln3	1	OK	negbinomial.size	0	0	TRUE
Tango2	2	OK	negbinomial.size	0	0	TRUE
Taok1	2	OK	negbinomial.size	0	0	TRUE
Tax1bp1	3	OK	negbinomial.size	0	0	TRUE
Tax1bp3	1	OK	negbinomial.size	0	0	TRUE
Tbca	3	OK	negbinomial.size	0	0	TRUE
Tcap	3	OK	negbinomial.size	0	0	TRUE
Tcf7l2	1	OK	negbinomial.size	0	0	TRUE
Tcp1	1	OK	negbinomial.size	0	0	TRUE
Tex2	1	OK	negbinomial.size	0	0	TRUE
Tfdp1	1	OK	negbinomial.size	0	0	TRUE
Tgfbr3	1	OK	negbinomial.size	0	0	TRUE
Tgm2	3	OK	negbinomial.size	0	0	TRUE
Thbd	1	OK	negbinomial.size	0	0	TRUE
Thoc7	3	OK	negbinomial.size	0	0	TRUE
Tia1	2	OK	negbinomial.size	0	0	TRUE
Timm23	1	OK	negbinomial.size	0	0	TRUE
Timm8b	3	OK	negbinomial.size	0	0	TRUE
Tmed9	3	OK	negbinomial.size	0	0	TRUE
Tmem160	3	OK	negbinomial.size	0	0	TRUE
Tmem170b	1	OK	negbinomial.size	0	0	TRUE
Tmem248	2	OK	negbinomial.size	0	0	TRUE
Tmem252	2	OK	negbinomial.size	0	0	TRUE
Tmem256	3	OK	negbinomial.size	0	0	TRUE
Tmem263	2	OK	negbinomial.size	0	0	TRUE
Tmem30a	3	OK	negbinomial.size	0	0	TRUE
Tmem38b	1	OK	negbinomial.size	0	0	TRUE
Tmem70	3	OK	negbinomial.size	0	0	TRUE
Tmsb4x	3	OK	negbinomial.size	0	0	TRUE
Tmx2	1	OK	negbinomial.size	0	0	TRUE
Tnc	1	OK	negbinomial.size	0	0	TRUE
Tnni2	3	OK	negbinomial.size	0	0	TRUE
Tnni3	3	OK	negbinomial.size	0	0	TRUE
Tnnt1	3	OK	negbinomial.size	0	0	TRUE
Tnnt2	3	OK	negbinomial.size	0	0	TRUE
Tomm40	3	OK	negbinomial.size	0	0	TRUE
Tomm7	3	OK	negbinomial.size	0	0	TRUE
Tox3	3	OK	negbinomial.size	0	0	TRUE
Trp53	1	OK	negbinomial.size	0	0	TRUE
Tra2a	3	OK	negbinomial.size	0	0	TRUE
Tra2b	1	OK	negbinomial.size	0	0	TRUE
Traf3ip1	1	OK	negbinomial.size	0	0	TRUE
Trdn	3	OK	negbinomial.size	0	0	TRUE
Trim63	3	OK	negbinomial.size	0	0	TRUE
Trim71	2	OK	negbinomial.size	0	0	TRUE
Tsc22d4	3	OK	negbinomial.size	0	0	TRUE
Tsen34	3	OK	negbinomial.size	0	0	TRUE
Tspan12	1	OK	negbinomial.size	0	0	TRUE
Tspan6	1	OK	negbinomial.size	0	0	TRUE
Tspo	3	OK	negbinomial.size	0	0	TRUE
Tspyl1	2	OK	negbinomial.size	0	0	TRUE
Ttn	2	OK	negbinomial.size	0	0	TRUE
Tug1	2	OK	negbinomial.size	0	0	TRUE
Twf1	1	OK	negbinomial.size	0	0	TRUE
Txn1	3	OK	negbinomial.size	0	0	TRUE
Txnl4b	2	OK	negbinomial.size	0	0	TRUE
Gm11808	3	OK	negbinomial.size	0	0	TRUE
Ubb	2	OK	negbinomial.size	0	0	TRUE
Ube2h	2	OK	negbinomial.size	0	0	TRUE
Ube2i	1	OK	negbinomial.size	0	0	TRUE
Ube2n	1	OK	negbinomial.size	0	0	TRUE
Ubfd1	1	OK	negbinomial.size	0	0	TRUE
Ubl3	1	OK	negbinomial.size	0	0	TRUE
Ubn2	1	OK	negbinomial.size	0	0	TRUE
Ubr4	2	OK	negbinomial.size	0	0	TRUE
Ubxn1	3	OK	negbinomial.size	0	0	TRUE
Uchl1	3	OK	negbinomial.size	0	0	TRUE
Ucp2	1	OK	negbinomial.size	0	0	TRUE
Ugcg	2	OK	negbinomial.size	0	0	TRUE
Uhrf1	1	OK	negbinomial.size	0	0	TRUE
Uqcc2	3	OK	negbinomial.size	0	0	TRUE
Uqcr10	3	OK	negbinomial.size	0	0	TRUE
Uqcrc1	2	OK	negbinomial.size	0	0	TRUE
Uqcrfs1	3	OK	negbinomial.size	0	0	TRUE
Uqcrh	3	OK	negbinomial.size	0	0	TRUE
Uqcrq	3	OK	negbinomial.size	0	0	TRUE
Usf1	2	OK	negbinomial.size	0	0	TRUE
Usp22	2	OK	negbinomial.size	0	0	TRUE
Usp37	1	OK	negbinomial.size	0	0	TRUE
Vamp8	2	OK	negbinomial.size	0	0	TRUE
Vasp	3	OK	negbinomial.size	0	0	TRUE
Vcan	2	OK	negbinomial.size	0	0	TRUE
Vdac3	1	OK	negbinomial.size	0	0	TRUE
Vegfa	3	OK	negbinomial.size	0	0	TRUE
Vegfb	3	OK	negbinomial.size	0	0	TRUE
Vim	3	OK	negbinomial.size	0	0	TRUE
Vldlr	3	OK	negbinomial.size	0	0	TRUE
Vmp1	2	OK	negbinomial.size	0	0	TRUE
Vnn1	1	OK	negbinomial.size	0	0	TRUE
Wdfy3	2	OK	negbinomial.size	0	0	TRUE
Wdr1	1	OK	negbinomial.size	0	0	TRUE
Wdr89	3	OK	negbinomial.size	0	0	TRUE
Wnk1	2	OK	negbinomial.size	0	0	TRUE
Wnt2	2	OK	negbinomial.size	0	0	TRUE
Wtap	1	OK	negbinomial.size	0	0	TRUE
Xpnpep1	1	OK	negbinomial.size	0	0	TRUE
Xpo4	2	OK	negbinomial.size	0	0	TRUE
Xpo6	2	OK	negbinomial.size	0	0	TRUE
Ybx1	3	OK	negbinomial.size	0	0	TRUE
Ybx3	3	OK	negbinomial.size	0	0	TRUE
Yeats4	3	OK	negbinomial.size	0	0	TRUE
Yme1l1	2	OK	negbinomial.size	0	0	TRUE
Yod1	1	OK	negbinomial.size	0	0	TRUE
Ypel5	2	OK	negbinomial.size	0	0	TRUE
Ythdf2	2	OK	negbinomial.size	0	0	TRUE
Ywhae	2	OK	negbinomial.size	0	0	TRUE
Ywhaz	1	OK	negbinomial.size	0	0	TRUE
Zbtb20	2	OK	negbinomial.size	0	0	TRUE
Zbtb38	1	OK	negbinomial.size	0	0	TRUE
Zc3h11a	2	OK	negbinomial.size	0	0	TRUE
Zc3hav1	1	OK	negbinomial.size	0	0	TRUE
Zcrb1	3	OK	negbinomial.size	0	0	TRUE
Zfhx3	1	OK	negbinomial.size	0	0	TRUE
Zfp57	1	OK	negbinomial.size	0	0	TRUE
Zfp91	3	OK	negbinomial.size	0	0	TRUE
Zkscan1	1	OK	negbinomial.size	0	0	TRUE
Zmynd11	3	OK	negbinomial.size	0	0	TRUE
Zfp207	1	OK	negbinomial.size	0	0	TRUE
Zfp266	1	OK	negbinomial.size	0	0	TRUE
Zfp334	2	OK	negbinomial.size	0	0	TRUE
Zfp367	1	OK	negbinomial.size	0	0	TRUE
Zfp655	2	OK	negbinomial.size	0	0	TRUE
Zfp697	2	OK	negbinomial.size	0	0	TRUE
Zfp868	1	OK	negbinomial.size	0	0	TRUE
Znrf3	1	OK	negbinomial.size	0	0	TRUE
Zscan26	2	OK	negbinomial.size	0	0	TRUE
Zw10	2	OK	negbinomial.size	0	0	TRUE
Zwint	1	OK	negbinomial.size	0	0	TRUE
Prim2	1	OK	negbinomial.size	0	0	TRUE
Pms2	1	OK	negbinomial.size	0	0	TRUE
Nup93	1	OK	negbinomial.size	0	0	TRUE
Alcam	1	OK	negbinomial.size	0	0	TRUE
Ccnt1	1	OK	negbinomial.size	0	0	TRUE
Ipo5	1	OK	negbinomial.size	0	0	TRUE
