# Supplementary material for: Concordant and Heterogeneity of Single-Cell Transcriptome in Cardiac Development of Human and Mouse
Source: Front Genet. 2022 Jun 27;13:892766. doi: 10.3389/fgene.2022.892766 (PMC9271823; doi:10.3389/fgene.2022.892766)
Supplement: Supplementary file 7 [file Table3.XLS]

## Sheet: Human FBs
gene	gene_clusters	status	family	pval	qval	gene_short_name	use_for_ordering
UBE2C	1	OK	negbinomial.size	1.85336e-94	9.04077e-93	UBE2C	TRUE
HBE1	2	OK	negbinomial.size	1.43902e-291	9.59346e-289	HBE1	TRUE
KRT8	2	OK	negbinomial.size	4.87609e-215	8.86562e-213	KRT8	TRUE
KRT18	2	OK	negbinomial.size	6.39068e-235	2.13023e-232	KRT18	TRUE
HBZ	2	OK	negbinomial.size	3.44955e-273	1.72478e-270	HBZ	TRUE
CENPF	1	OK	negbinomial.size	1.41531e-102	7.25802e-101	CENPF	TRUE
PLVAP	1	OK	negbinomial.size	6.77167e-88	2.88156e-86	PLVAP	TRUE
NUSAP1	1	OK	negbinomial.size	8.16709e-108	4.80417e-106	NUSAP1	TRUE
TOP2A	1	OK	negbinomial.size	1.09157e-97	5.45785e-96	TOP2A	TRUE
TNNT1	1	OK	negbinomial.size	5.09413e-129	4.85155e-127	TNNT1	TRUE
KRT19	1	OK	negbinomial.size	1.19113e-88	5.17883e-87	KRT19	TRUE
ESAM	1	OK	negbinomial.size	1.41493e-51	2.85845e-50	ESAM	TRUE
NPPA	2	OK	negbinomial.size	1.49559e-233	4.27311e-231	NPPA	TRUE
PTTG1	1	OK	negbinomial.size	9.18381e-57	2.04085e-55	PTTG1	TRUE
CXCL14	1	OK	negbinomial.size	6.5425e-67	1.81736e-65	CXCL14	TRUE
EMCN	1	OK	negbinomial.size	2.56957e-62	6.19175e-61	EMCN	TRUE
CDC20	1	OK	negbinomial.size	3.84589e-70	1.11475e-68	CDC20	TRUE
NR4A2	3	OK	negbinomial.size	1.91062e-175	2.12291e-173	NR4A2	TRUE
CCNB2	1	OK	negbinomial.size	1.04761e-51	2.13798e-50	CCNB2	TRUE
MYL2	2	OK	negbinomial.size	5.38992e-218	1.34748e-215	MYL2	TRUE
RRM2	1	OK	negbinomial.size	3.23737e-104	1.70388e-102	RRM2	TRUE
MYH7	2	OK	negbinomial.size	8.25645e-218	1.83477e-215	MYH7	TRUE
NPPB	2	OK	negbinomial.size	4.17376e-94	1.98751e-92	NPPB	TRUE
COLEC11	2	OK	negbinomial.size	8.21886e-123	7.14683e-121	COLEC11	TRUE
PTGDS	3	OK	negbinomial.size	2.98728e-115	2.13377e-113	PTGDS	TRUE
MYL3	2	OK	negbinomial.size	6.92854e-216	1.38571e-213	MYL3	TRUE
MYL7	2	OK	negbinomial.size	5.71759e-304	5.71759e-301	MYL7	TRUE
TIMP3	3	OK	negbinomial.size	6.3149e-117	4.6777e-115	TIMP3	TRUE
CTHRC1	2	OK	negbinomial.size	2.82806e-72	8.83768e-71	CTHRC1	TRUE
AURKB	1	OK	negbinomial.size	3.13875e-111	1.96172e-109	AURKB	TRUE
MKI67	1	OK	negbinomial.size	2.41418e-64	6.35312e-63	MKI67	TRUE
APOE	3	OK	negbinomial.size	4.95981e-84	2.02441e-82	APOE	TRUE
MYH6	2	OK	negbinomial.size	3.8565e-78	1.42833e-76	MYH6	TRUE
ACTC1	2	OK	negbinomial.size	8.91299e-269	3.56519e-266	ACTC1	TRUE
TK1	1	OK	negbinomial.size	1.68606e-110	1.02185e-108	TK1	TRUE
COMP	3	OK	negbinomial.size	4.22403e-66	1.15727e-64	COMP	TRUE
HBA1	2	OK	negbinomial.size	5.54091e-107	3.07828e-105	HBA1	TRUE
ENG	2	OK	negbinomial.size	1.69366e-51	3.38733e-50	ENG	TRUE
UBE2T	1	OK	negbinomial.size	1.38389e-107	7.90793e-106	UBE2T	TRUE
GTSE1	1	OK	negbinomial.size	2.54264e-69	7.26469e-68	GTSE1	TRUE
CLSPN	1	OK	negbinomial.size	8.50762e-77	3.03844e-75	CLSPN	TRUE
TTN	2	OK	negbinomial.size	1.57154e-121	1.25723e-119	TTN	TRUE
TNNI1	2	OK	negbinomial.size	3.30177e-186	4.12721e-184	TNNI1	TRUE
DLK1	2	OK	negbinomial.size	2.14701e-123	1.95183e-121	DLK1	TRUE
ANKRD1	2	OK	negbinomial.size	7.06113e-151	7.06113e-149	ANKRD1	TRUE
TNNC1	2	OK	negbinomial.size	1.12679e-188	1.50238e-186	TNNC1	TRUE
MYL4	2	OK	negbinomial.size	2.0585e-184	2.42177e-182	MYL4	TRUE
ZWINT	1	OK	negbinomial.size	9.37853e-71	2.79956e-69	ZWINT	TRUE
TMEM88	1	OK	negbinomial.size	1.76299e-72	5.5968e-71	TMEM88	TRUE
FMOD	3	OK	negbinomial.size	3.23861e-54	6.96476e-53	FMOD	TRUE
CLU	3	OK	negbinomial.size	0	0	CLU	TRUE
TNNT2	2	OK	negbinomial.size	6.59859e-194	1.01517e-191	TNNT2	TRUE
TNNI3	2	OK	negbinomial.size	8.19201e-172	8.62317e-170	TNNI3	TRUE
IGFBP5	3	OK	negbinomial.size	1.48443e-76	5.20854e-75	IGFBP5	TRUE
HSPH1	3	OK	negbinomial.size	1.22841e-80	4.72466e-79	HSPH1	TRUE
RGS5	3	OK	negbinomial.size	3.08385e-57	6.93e-56	RGS5	TRUE
APOA1	3	OK	negbinomial.size	5.08801e-66	1.37514e-64	APOA1	TRUE
SPOCK3	3	OK	negbinomial.size	1.31461e-193	1.87802e-191	SPOCK3	TRUE
CENPU	1	OK	negbinomial.size	5.78604e-64	1.50287e-62	CENPU	TRUE
TPM1	2	OK	negbinomial.size	1.87631e-62	4.57637e-61	TPM1	TRUE
CAPN6	3	OK	negbinomial.size	1.06578e-52	2.19749e-51	CAPN6	TRUE
MB	2	OK	negbinomial.size	1.12873e-91	5.24993e-90	MB	TRUE
APCDD1	3	OK	negbinomial.size	2.13e-206	3.54999e-204	APCDD1	TRUE
TECRL	2	OK	negbinomial.size	1.15994e-55	2.5216e-54	TECRL	TRUE
ZFP36	3	OK	negbinomial.size	7.54916e-63	1.86399e-61	ZFP36	TRUE
CLIC3	3	OK	negbinomial.size	2.2497e-89	1.02259e-87	CLIC3	TRUE
BAG3	3	OK	negbinomial.size	5.91992e-71	1.82151e-69	BAG3	TRUE
HMGA2	2	OK	negbinomial.size	7.31173e-63	1.82793e-61	HMGA2	TRUE
NFKBIA	3	OK	negbinomial.size	2.98342e-83	1.19337e-81	NFKBIA	TRUE
SFRP4	3	OK	negbinomial.size	5.80182e-112	3.74311e-110	SFRP4	TRUE
PPP1R15A	3	OK	negbinomial.size	1.6134e-57	3.70897e-56	PPP1R15A	TRUE
DNAJA1	3	OK	negbinomial.size	4.87037e-63	1.23301e-61	DNAJA1	TRUE
CKM	2	OK	negbinomial.size	1.05806e-88	4.70248e-87	CKM	TRUE
NR4A1	3	OK	negbinomial.size	1.91353e-105	1.03434e-103	NR4A1	TRUE
RNASE1	3	OK	negbinomial.size	8.54044e-75	2.84681e-73	RNASE1	TRUE
PLN	2	OK	negbinomial.size	3.49005e-114	2.40693e-112	PLN	TRUE
JUNB	3	OK	negbinomial.size	1.19771e-63	3.07105e-62	JUNB	TRUE
CSRP3	2	OK	negbinomial.size	4.73441e-121	3.64185e-119	CSRP3	TRUE
IER3	3	OK	negbinomial.size	3.7919e-76	1.30755e-74	IER3	TRUE
CCDC80	3	OK	negbinomial.size	4.24622e-79	1.60235e-77	CCDC80	TRUE
LUM	2	OK	negbinomial.size	1.37187e-74	4.49794e-73	LUM	TRUE
DNAJB4	3	OK	negbinomial.size	8.32542e-66	2.22011e-64	DNAJB4	TRUE
ALDH1A2	2	OK	negbinomial.size	3.06462e-74	9.88587e-73	ALDH1A2	TRUE
S100B	3	OK	negbinomial.size	1.99756e-122	1.66464e-120	S100B	TRUE
PDZRN4	3	OK	negbinomial.size	2.10016e-53	4.4214e-52	PDZRN4	TRUE
ATF3	3	OK	negbinomial.size	5.54268e-56	1.21817e-54	ATF3	TRUE
CYP1B1	3	OK	negbinomial.size	1.16542e-82	4.57029e-81	CYP1B1	TRUE
COX6A2	2	OK	negbinomial.size	3.56447e-70	1.04837e-68	COX6A2	TRUE
BGN	3	OK	negbinomial.size	2.45979e-87	1.02491e-85	BGN	TRUE
FOSB	3	OK	negbinomial.size	3.71268e-58	8.63414e-57	FOSB	TRUE
SCN7A	2	OK	negbinomial.size	1.33771e-113	8.9181e-112	SCN7A	TRUE
BTG2	3	OK	negbinomial.size	8.64728e-71	2.62039e-69	BTG2	TRUE
NTF3	2	OK	negbinomial.size	5.45037e-53	1.13549e-51	NTF3	TRUE
PTGS2	3	OK	negbinomial.size	1.05506e-68	2.972e-67	PTGS2	TRUE
EGR2	3	OK	negbinomial.size	2.56461e-57	5.82865e-56	EGR2	TRUE
MYBPC3	2	OK	negbinomial.size	1.07318e-60	2.55519e-59	MYBPC3	TRUE
IGF1	3	OK	negbinomial.size	1.00289e-75	3.39962e-74	IGF1	TRUE
CRYM	3	OK	negbinomial.size	2.2122e-77	8.04437e-76	CRYM	TRUE
RGS2	3	OK	negbinomial.size	8.28739e-54	1.76327e-52	RGS2	TRUE
S100A6	3	OK	negbinomial.size	7.96619e-60	1.8744e-58	S100A6	TRUE

## Sheet: Mouse FBs
gene	gene_clusters	status	family	pval	qval	gene_short_name
Acta1	1	OK	negbinomial.size	0	0	TRUE
Ankrd1	1	OK	negbinomial.size	0	0	TRUE
Fbln5	2	OK	negbinomial.size	0	0	TRUE
Ttn	1	OK	negbinomial.size	0	0	TRUE
Actc1	1	OK	negbinomial.size	0	0	TRUE
Myl3	1	OK	negbinomial.size	0	0	TRUE
Myl7	1	OK	negbinomial.size	0	0	TRUE
Cd93	3	OK	negbinomial.size	2.66158104071138e-319	1.20980965378984e-317	TRUE
Myh7	1	OK	negbinomial.size	0	0	TRUE
Pgam2	1	OK	negbinomial.size	0	0	TRUE
Myh6	1	OK	negbinomial.size	0	0	TRUE
Csrp3	1	OK	negbinomial.size	6.04957e-236	1.89049e-234	TRUE
Pln	1	OK	negbinomial.size	2.94083e-239	9.33596e-238	TRUE
Spon2	2	OK	negbinomial.size	1.14929e-191	2.80315e-190	TRUE
Myl4	1	OK	negbinomial.size	0	0	TRUE
Tnnc1	1	OK	negbinomial.size	0	0	TRUE
Sfrp2	2	OK	negbinomial.size	0	0	TRUE
Adamts3	3	OK	negbinomial.size	6.36581e-193	1.59145e-191	TRUE
Lum	2	OK	negbinomial.size	2.30918e-269	8.88147e-268	TRUE
Sema3c	1	OK	negbinomial.size	8.18807e-192	2.02175e-190	TRUE
Tnni3	1	OK	negbinomial.size	0	0	TRUE
Nrg1	3	OK	negbinomial.size	0	0	TRUE
Dcn	2	OK	negbinomial.size	0	0	TRUE
Sema3a	3	OK	negbinomial.size	8.76344e-201	2.30617e-199	TRUE
Actn2	1	OK	negbinomial.size	0	0	TRUE
Fras1	3	OK	negbinomial.size	2.85302e-265	1.07661e-263	TRUE
Alpk3	1	OK	negbinomial.size	0	0	TRUE
Nebl	1	OK	negbinomial.size	0	0	TRUE
Klhl31	1	OK	negbinomial.size	0	0	TRUE
Kpna2	3	OK	negbinomial.size	0	0	TRUE
Sat1	3	OK	negbinomial.size	2.08847e-270	8.19006e-269	TRUE
Gpx3	1	OK	negbinomial.size	3.56258e-194	9.13481e-193	TRUE
Mybpc3	1	OK	negbinomial.size	0	0	TRUE
Tmem170b	3	OK	negbinomial.size	1.23169e-204	3.32889e-203	TRUE
Akap5	3	OK	negbinomial.size	6.20949e-262	2.17877e-260	TRUE
Trim55	1	OK	negbinomial.size	0	0	TRUE
Efna5	3	OK	negbinomial.size	7.48201e-228	2.23343e-226	TRUE
Ldb3	1	OK	negbinomial.size	3.52325e-260	1.21491e-258	TRUE
Sfrp1	2	OK	negbinomial.size	1.62355e-222	4.77515e-221	TRUE
Hsdl1	3	OK	negbinomial.size	3.51213e-262	1.25433e-260	TRUE
Eno3	1	OK	negbinomial.size	0	0	TRUE
Gyg	3	OK	negbinomial.size	0	0	TRUE
Egr1	2	OK	negbinomial.size	2.12574e-279	8.67649e-278	TRUE
Calcrl	3	OK	negbinomial.size	1.82095e-186	4.28458e-185	TRUE
Sorbs2	3	OK	negbinomial.size	1.1423e-254	3.8722e-253	TRUE
Tnni1	3	OK	negbinomial.size	0	0	TRUE
Inafm2	3	OK	negbinomial.size	3.25559e-211	9.0433e-210	TRUE
Prss35	2	OK	negbinomial.size	7.17975e-265	2.65917e-263	TRUE
Zfp334	3	OK	negbinomial.size	4.43082e-219	1.28429e-217	TRUE
Stk38l	3	OK	negbinomial.size	0	0	TRUE
Bnip3	3	OK	negbinomial.size	4.05614e-279	1.62245e-277	TRUE
Ppm1h	3	OK	negbinomial.size	1.65479e-200	4.29817e-199	TRUE
Ncs1	3	OK	negbinomial.size	0	0	TRUE
Ccdc141	1	OK	negbinomial.size	2.99953e-283	1.24981e-281	TRUE
Synpo2l	1	OK	negbinomial.size	0	0	TRUE
Cox6a2	1	OK	negbinomial.size	4.4493e-194	1.12641e-192	TRUE
Smoc2	2	OK	negbinomial.size	2.41682e-168	4.88246e-167	TRUE
Mief1	3	OK	negbinomial.size	9.59078e-162	1.91816e-160	TRUE
Col1a2	2	OK	negbinomial.size	0	0	TRUE
Casq1	1	OK	negbinomial.size	4.43279e-210	1.21446e-208	TRUE
Hk2	3	OK	negbinomial.size	0	0	TRUE
Fry	3	OK	negbinomial.size	0	0	TRUE
Bend4	3	OK	negbinomial.size	9.89159e-180	2.19813e-178	TRUE
Filip1l	2	OK	negbinomial.size	9.662e-247	3.22067e-245	TRUE
Prtg	3	OK	negbinomial.size	5.57431e-242	1.79816e-240	TRUE
Phactr2	3	OK	negbinomial.size	0	0	TRUE
Plagl1	3	OK	negbinomial.size	1.62547e-169	3.42204e-168	TRUE
Flrt3	3	OK	negbinomial.size	5.15918e-174	1.12156e-172	TRUE
Crip2	1	OK	negbinomial.size	5.76514e-201	1.53737e-199	TRUE
Smyd1	1	OK	negbinomial.size	1.46485e-191	3.52975e-190	TRUE
Pygm	1	OK	negbinomial.size	0	0	TRUE
Popdc2	1	OK	negbinomial.size	1.21442e-180	2.76004e-179	TRUE
Myom1	1	OK	negbinomial.size	9.79101e-172	2.10559e-170	TRUE
Fign	3	OK	negbinomial.size	9.18767e-212	2.58808e-210	TRUE
Rps6ka2	3	OK	negbinomial.size	0	0	TRUE
Cnnm4	3	OK	negbinomial.size	5.62286e-264	2.04468e-262	TRUE
Tspan12	3	OK	negbinomial.size	0	0	TRUE
Fos	2	OK	negbinomial.size	0	0	TRUE
Zkscan1	3	OK	negbinomial.size	4.39522e-179	9.65982e-178	TRUE
Rab31	3	OK	negbinomial.size	0	0	TRUE
Mn1	3	OK	negbinomial.size	0	0	TRUE
Ryr2	1	OK	negbinomial.size	6.39507e-284	2.72131e-282	TRUE
Rragd	3	OK	negbinomial.size	0	0	TRUE
Maml2	3	OK	negbinomial.size	2.14411e-187	5.10501e-186	TRUE
Gna11	3	OK	negbinomial.size	3.19178e-180	7.17254e-179	TRUE
Slc8a1	1	OK	negbinomial.size	3.35952e-235	1.0337e-233	TRUE
Map1b	3	OK	negbinomial.size	0	0	TRUE
Timp3	2	OK	negbinomial.size	9.11677e-169	1.87975e-167	TRUE
Slc35d1	3	OK	negbinomial.size	1.66114e-184	3.81871e-183	TRUE
Pdlim5	1	OK	negbinomial.size	9.41362e-170	2.0029e-168	TRUE
Hmgcs1	3	OK	negbinomial.size	4.04945237494585e-310	0	TRUE
Ucp2	3	OK	negbinomial.size	1.30543e-303	5.67576e-302	TRUE
Ddah1	3	OK	negbinomial.size	2.393e-185	5.56511e-184	TRUE
Enc1	3	OK	negbinomial.size	0	0	TRUE
Lman1	2	OK	negbinomial.size	1.24481e-217	3.5566e-216	TRUE
Ppp6c	3	OK	negbinomial.size	7.91129e-169	1.64818e-167	TRUE
Qk	3	OK	negbinomial.size	9.4316e-246	3.09233e-244	TRUE
Arhgap44	3	OK	negbinomial.size	0	0	TRUE
Col6a1	2	OK	negbinomial.size	1.57676e-168	3.21789e-167	TRUE
Tfrc	3	OK	negbinomial.size	9.30386e-230	2.81935e-228	TRUE
